# Supplementary material for: Learning the Structural Diversity of Olfactory Receptors: A Genomic Case Study in Two Longhorn Beetles (Cerambycidae: Lamiinae)
Source: Insects. 2026 Jun 4;17(6):587. doi: 10.3390/insects17060587 (PMC13299372; doi:10.3390/insects17060587)
Supplement: Supplementary file 1 [file insects-17-00587-s001.zip]

Archive with 2 entries (2 files):
- SupplementaryTable_S1.xlsx
- SupplementaryTable_S2.xlsx
