# Supplementary material for: Learning the Structural Diversity of Olfactory Receptors: A Genomic Case Study in Two Longhorn Beetles (Cerambycidae: Lamiinae)
Source: Insects. 2026 Jun 4;17(6):587. doi: 10.3390/insects17060587 (PMC13299372; doi:10.3390/insects17060587)
Supplement: Supplementary file 1 [file insects-17-00587-s001.zip › SupplementaryTable_S1.xlsx]

## Sheet: Sheet1
Gene Name	Number	Isoform	Suffix*	Scaffold	Range	Strand	Length	AAs	OR Group**	Nucleotide	Protein	Notes	RMSD	TM_alphafold	LDDT(15)	TM_rosettafold	Incomplete	Complete
Ttet\Orco	Orco			ctg010580	1307744-133865	+	1434	477	Orco	ATGATGAAATTCAAGGTATCCGGCCTTGTGGCCGACCTTATGCCAAACATCAGACTTATCCAGGCATCAGGGCACTTCATGTTCAACTATTATGCTGATAATTCAGGGGCTTTGCACACTCTCAGACTTGGATATTCTTGCATGCACATGGTGTTATGCTTGCTGCAATATGGAGCCATCTTTGGAAACTTAGTCGTAGAAATGGATGACGTGAATTACCTAGCAGCAAATACCATCACCGTTCTGTTCTTCACCCACTGTATTACGAAATTCATATATTTTGCTGTAAGATCAAAACTGTTTTACAAAACTTTAGGAATATGGAATCAAGCCAACAGCCATCCCCTGTTTGTGGAATCCAATAATAGGTTTCATGCTTTATCCTTGAAGAAGATGAGG…	MMKFKVSGLVADLMPNIRLIQASGHFMFNYYADNSGALHTLRLGYSCMHMVLCLLQYGAIFGNLVVEMDDVNYLAANTITVLFFTHCITKFIYFAVRSKLFYKTLGIWNQANSHPLFVESNNRFHALSLKKMRTLIICVSATTVLSTIAWTTITFLEDSVRIMKDPNNENETITEEIPRLLIKSWYPWDAMSGMAYYATLIFQIYYVLFSLFHANLMDSLFCSWLIFACEQLQHLKEIMKPLMELSASLDTYVPKSADLFRAPSAKSQDNYIENDYNVKNEELNLKGIYNSRQELGGNFRSGALQTFGQGGVGPNGLSKKQELMVRSAIKYWVERHKHVVRLVTAIGDAYGVALLLHMLTSTVMLTLLAYQATRINGVNTYAASTVGYLVYALAQVFHF…		8.837	0.8	3.378	0.71	n	Yes
TtetOR1	1			ctg003010	544168-577789	-	1236	411	2A	ATGGCAGAGAAAATTGATGGAAACGCGGTTATTCCGCGATTTGATTTTAAAGAAATAATTATTCTGAATGTTCAGTTAATGCAAATATTTGGAAATTACCTGCCAGAGGACAAGTCCATACTGGAGATGGTAAAGTTTGTAATTTCTGTGGTTGTTTTCGTAGGATCATTCTACGTGTGTTCATTGATAAGTGAAACGACGAATATGCTAATGGCCTTGAGTAAAATGGAAACAATCTCAGACGCTGCTTTCCTGACCCTAACCCACATAACCCAAATTGGAAAATTCTACTACCTCTACAAATACCAAAACAGAGTTAAGGTTTTAATAAAAAGCCTCAATCGAAAAGAATTCCAACCTAGGAGCGCTACTCAATCCAAAATACTAAAAAATTATATC…	MAEKIDGNAVIPRFDFKEIIILNVQLMQIFGNYLPEDKSILEMVKFVISVVVFVGSFYVCSLISETTNMLMALSKMETISDAAFLTLTHITQIGKFYYLYKYQNRVKVLIKSLNRKEFQPRSATQSKILKNYIYDSKFILKGFWIACIVTCSFWGLYPFTAGGELFLPLAGWFPFDTSKSPAFEIIYVYQVVASILNALTNVTVDTFMSGLIMAICAQLTILKDSVLNIRLYAESDLRSRRIEVDAYITKELQNRMNEILIECVNHHWCIIEFTKEVTFLFTISILGQFVVGVVIMCVTLLEIAVLPALSIKTFSLILYQLCIMMEVFLCCYYGDEVMRKSAELTQVAYHSDWMDCSMEYKRNLMFFMTRSQMALKLYAGGFFTLSLETFVTIVKSSWS…		3.083	0.91	2.482	0.82	n	Yes
TtetOR2	2			ctg003010	522007-535140	-	1236	411	2A	ATGGAAGAGAAACTTAATGGAGACGCGGTTATTCCGCGATTGGATTTGAAAGAAATAATTATTCTGAATGTTCAGTTCATGCAAGCATTTGGAAATTACCTGCCGGAGAACAAGTCCCGGCTGGCGACGGTAATGTGTGTAATTTATGCTGTTTTATTCGTAGGAACAATCTTCGTTTGTACAGTAATAAGTGAAACCACGAATATGTTTATGGCCTTCGGCAACATGGAAACAGTCACGGACGCCTCTTTCGTGACCCTAACCCACTTAGTCCAAGTTGGAAAATTCTACTACCTGTACAAATACCAAAACAGGATCAAGGGTTTAATAAAAAGCATCAACCGAAAAGAGTTCCAACCTAGGAGCGCTGCTCAATACAACATACTGAAAAATTATATC…	MEEKLNGDAVIPRLDLKEIIILNVQFMQAFGNYLPENKSRLATVMCVIYAVLFVGTIFVCTVISETTNMFMAFGNMETVTDASFVTLTHLVQVGKFYYLYKYQNRIKGLIKSINRKEFQPRSAAQYNILKNYIEESKFITKAFLAACGVASLFLAVYPFTAGEELFLPMAGWFPFDTSKTPAFEIAYVYQVVALTLNGLSNISVDTFMSGLIMVICAQLNILKDSLLNIRLFAESDLRDLGIEVGEYMTRELQKRMNEILIECVNHHWCIIEFANEVSDLFTISFLGQFIVSVVIICITLFEITLLPGLRIKLFFLILYQCCMLVEIFLMCYYGDEVMRKSAELTKVAYCGNWVDCSMEFKRNVLFFMTRSQTALKLYAGGFFLLSLDTFVKIVKSSWS…		3.127	0.9	2.806	0.82	n	Yes
TtetOR3	3			ctg003010	479548-494318	-	1236	411	2A	ATGGAAGAAAAAATTATTGGGAACGCGGTCATTCCGCGATTGGATTTCACAGAAATAATTAGTCGGAATGTTCAGATCCTGCAAGCGTTCGGAAATTTCCTGCCCGAGAATGTATCCCGCATGACGACGGTACTGTATGTAATTTATGCTGTTTTATTCGTGGGAATCCTCCTCATTTGTGCAACAATAAGTGAAACCACGAAACTGTTAATGGCTTTGGGCGACATGGAAACAGTCGCAGACGCTTCTTTCCTGACCCTAACCCACATATCTCAAGTTGGAAAACTCTACTACCTGTACAAATACCAAAACAGAATCAAGGTTTTAATAAAAAGCATCAACCGGAAAGAGTTCCAACCTCGGAGCGTTACTCAATACAAAATACTAAAAAATTATATC…	MEEKIIGNAVIPRLDFTEIISRNVQILQAFGNFLPENVSRMTTVLYVIYAVLFVGILLICATISETTKLLMALGDMETVADASFLTLTHISQVGKLYYLYKYQNRIKVLIKSINRKEFQPRSVTQYKILKNYIDESRFILKAFLSACVMTCLFLALYPFSAGGELSLPLAGWFPFDASKSPVFEIVYIYQVMVTLLDGISDISLDTFMSGSIMVISAQLKILKDSVLNIRFYAESDLRSRGIEVGEYMTRELQNRMNEILIECVNHHRCIIEFANEVTYLFTVNILGQLVISVVIICITLFEITLVPVFSIKFFYVMIYQCCMLVEIFLLCYYGDEVMRESDELTKVAYCSDWVDCSKEFKRNLLFFMTRSQKALTMYAGGYFVLSLDTFVKIVKCSWS…		2.257	0.92	2.257	0.83	n	Yes
TtetOR4	4			ctg003010	463442-475284	-	1236	411	2A	ATGGAAGAGAAAACTTCTGGAAACGCAGGTATTCCGCGAATGGATTTGAAAGAAATAATTAGTCTGAATGTTCAGTTGATGCGAGGGTTTGGGAATTACCTGCCAGAGAACAAGTCCACGCTGAAGACTATACTGTCTATAACTTATGCTGTTTTATTCGTAGGAACAATCTTCGTTTGTGCTGTAATAAGTGAAACCACGAATATGTTAATGGCCTTGGGCAATATGGAAACAGTCACAGACGCCTCTTTCCTGACCCTAACCCACTTAGTCCAAGTTGTAAAACTCTACTACCTGTACAAATACCAAAACAGGATCAAGGTTTTAATAAAAAGCATCAACCGGAAAGAGTTCCAACCTCGGAGCACTGCTCAATACAATATACTAAAGGATTATATA…	MEEKTSGNAGIPRMDLKEIISLNVQLMRGFGNYLPENKSTLKTILSITYAVLFVGTIFVCAVISETTNMLMALGNMETVTDASFLTLTHLVQVVKLYYLYKYQNRIKVLIKSINRKEFQPRSTAQYNILKDYIAHSKFITKAFLAACVMTCLFLALYPFTAGGELFLPLAGWFPFDTSVSPAFEIAYIYQVIASSTNGLSNITVDTFMSGLIMVICAQLNILKDSLLNIRLFAESDLRGRGKEVGEYMTRELQKRMNEILIECVNHHWCIIEFANEVSQLFTVSFLGQFVVSVVIICITLFEITLIPVLSIKFFFLILYQCCMLVEIFLMCYYGNEVIGESAELTKVAYCSDWIDCSMEFKRNLVFFMTRSQTALKLYAGGFFLLSLDTFVKIVKSSWS…		3.023	0.9	2.274	0.82	n	Yes
TtetOR5	5			ctg011420	233071-257292	+	1197	398	2A	ATGAAGGAAAGAAACCCGTTGAAAATTATGAACACCAGTAAACTAAGTGACTACTTAAAATACAACATTCTTTCCTTCAAAGTAACAGGAATTTGGATCGACGTCACGAACCTAAAGGAGTTTACCTACAAAAAAATCGTCTACTGCTTCATAGTGAACCTACTCTTTATATTGGCACCTCAGATATGTCACGTGATCTACATGTATAAAGCTAGGGATAACGTGGAGGCTTTTGCTGATGAATTTTATGTGTCCATGTCGAGTTTGATTGTGGTGTTTAAGTCGTACTCGTTGGTTAGACATTTTGCCATCATTCACAAGTTGATCGAGTCGATGGATGAAGATATTTTTCAGCCTAGGAATGAGTATCAAGAGAAGCAGACAAAGTCTATTATGGGC…	MKERNPLKIMNTSKLSDYLKYNILSFKVTGIWIDVTNLKEFTYKKIVYCFIVNLLFILAPQICHVIYMYKARDNVEAFADEFYVSMSSLIVVFKSYSLVRHFAIIHKLIESMDEDIFQPRNEYQEKQTKSIMGTWQKIYWYFTFLDFNFCLMHLVSPIIDSIRNGTKLLPLVDCYPFPIFISPTYEIMYVYQTFVLFSLCWQNYNMDTLITGLLSFAALQCDILCDNLKNLRFKRGVEHVEMEKLRRNFIVCIEHYNKINRFVKDIEFCFSWNILEQFACSVITFCTTMFKISLTEPMSKEFFTIICYQGACFLELFIFCLAGAELAAKSDKISSAVYFCDWVSTSKPFKTTLLNFTQRAQKPLIMRAVLFPVSLDIFGQIVKSSFSYYTMLSTLNEK		2.488	0.87	2.488	0.82	n	Yes
TtetOR6	6			ctg002880	1343652-1350268	-	1140	379	2A	ATGGATAGGTTTAATTTGAAAGAATACCTTAACAACAACATTATTGTTATAAAATACTTAGGACTTTGGCCAAAAAAAGATTACACTTCTAACAAGTTTTATTTACTATACACTGTAATTTTAAATGGATTTTTCAATTTTTTAACTAGTTTGGGTCTACTAGGTTACTTATTTACTTCGGCGAAACCTCTGGAAGATGCTATTAGTGCCGGTTACGTAATCCTTGGTGTAATGGCGACTATAAAAACAATGTTCATTATGAAGTACAGCAAAATGTTTAAACTTCTGGTAGTAGCAGAGGCACACAAAAGTGCCAGTGTTGAGCTGAATCAAGAGCAGAATAAGATCTTATGCGACTATGTTGGATTTTGGAAAAAAGTACATCTCAGATACTCCTAC…	MDRFNLKEYLNNNIIVIKYLGLWPKKDYTSNKFYLLYTVILNGFFNFLTSLGLLGYLFTSAKPLEDAISAGYVILGVMATIKTMFIMKYSKMFKLLVVAEAHKSASVELNQEQNKILCDYVGFWKKVHLRYSYLSVVIIINYIVTPIFNKSAYTLPLRCWYPFDYKKPIIFEMVYFHQTIAVIVDVVVNLNGATLTAGFLAYLAAECDVLTDILRNLKKYSNTGETLKSCIGYHKKIIRYSKMVESYFSKYLLIQFVSSCISTAFIMTSLTKNYNVGMDFWFLSILQLGVWADLYIYCWYGNEVTEKSKHIPYAAFESNWTSASREFKRDMLFFICRTQRPIQIFAVDFFALSLNTFIDILRMAYSYFMLLSQLSKGKQ		2.398	0.89	2.398	0.77	n	Yes
TtetOR7	7			ctg015730, ctg003010	34766-49721; 786504-787966	-	1191	396	2A	ATGACGACTGACGGCCTAGTCCAAGGCTCTTTCAGTCATCACCTTTTCCTCATGAAGATCATCTCCATATACCCTTTCGACTCTAACCCTATTCTCTTCAAGCTGTTCGCCTTCTTCAGTTATATTTTCATGACGCTTCCAGTGGCTATTTTACCATTGATCTTCTTGATAGCAACCAAAGAAACCGATCTCAACGTGATAGCTCAAAACGGGTACGTGATAATCGAGCTGCTGATCATATCCGTGAAGGTGCTGCCTTTGAAGGTGAAGCCAGAGCAAACTGTGAAGACGGTGACTGCCTTGGACAAGGAGATCTTCAACAGGCAAATGGAAGAGCAGGATTATATCCTAGTGAGCGTGGAGTTTTACTGCAGGCTTATTTATAGGATGTTTTCGATG…	MTTDGLVQGSFSHHLFLMKIISIYPFDSNPILFKLFAFFSYIFMTLPVAILPLIFLIATKETDLNVIAQNGYVIIELLIISVKVLPLKVKPEQTVKTVTALDKEIFNRQMEEQDYILVSVEFYCRLIYRMFSMSVFMAVASWACMPLMYEHKSFPFGIWLPFDPFQSIFVYTLVYIWMLMSVASSAIANSTFDSMIALLMYHAAGQLRVLKNTLTHLGRRTDEEVSKMGKSLTEKDRTAIKKKIIYQRICQCVDHYNAIYEYVEDMEETFNLIVFGQFLASIMVICICIFQLSAADPLSIPFAAAVCFTIAILSEQFLFCYSGTLLYEESITVVDAIYMSDWNNYDEKSKKALFTLMERAKRPMVVTAGKLLDLSLETFTMIIRRSFSLLAVLKNY	Split over two scaffolds.	1.99	0.9	1.99	0.83	n	Yes
TtetOR8	8			ctg003010	760281-776451	-	1191	396	2A	ATGGCGACTGACGGCCTAGTCCAAGGCTCTTTCAGTCACCACCTTTTTCTCATGAAAATCATCTCCATATACCCTTTCGACTCTAACCCCATTCTCTTCAAGTGGTCCGCCTACCTCAGTTATACTTTTCTGACGCTTCCGGTGTCCGTTTTACCGGTGATCTTCTTAATAGCAACCAAAGAAACCGATCTCAACGTGATAGCTCAAAACGGATTCATGATAATCGAGCTGCTGATTATATCTGTGAAGGTGCTGCCTTTGAAGGTGAAGCCAGAGCAAACTGTGAAGACGGTGACTGCCTTGGACAAGGAGATCTTCAACAGGCAAATGGAAGAGCAGGATTATATCCTACTGAGCGTGGAGCACTACTGCAGACTTATCTATAAGATGTTTTCGGTA…	MATDGLVQGSFSHHLFLMKIISIYPFDSNPILFKWSAYLSYTFLTLPVSVLPVIFLIATKETDLNVIAQNGFMIIELLIISVKVLPLKVKPEQTVKTVTALDKEIFNRQMEEQDYILLSVEHYCRLIYKMFSVSVYLAAASWACMPLMYQHKSFPFGIWLPFDPFQSVVVYTLVYIWMVMSVASGAIANATLDSMIALLIYHAAGQLRVLKDTLTHLGRRAEEEVSQMGESLTEKDRKAMKNKIIYQRISQCVDHYNAIYEYVEDMDRTFNLIVFGQFLASIMIICICIFQLSAADPLSIPFAAAVCFTIAILSEEFLFCYSGTLLYEESITVVDAIYMSDWNNYDEKSKKALFTLMERAKRPMVVTAGKLLDLSLETFTMIIRRSYSLLAVLKNY		1.956	0.91	1.956	0.82	n	Yes
TtetOR9	9			ctg003010	741972-754705	-	1140	379	2A	ATGAAAATTGCCTCCATATACCCATTCGATTCTCATCCGGTTCTTTTCAAATTATATTCATTATTCAGCTACATTTTCATCACTATACCAGTCCCCATTTTATCAATAGCCTACTTAATAGTTACCAAAGAAACAGACTTCTATGTCATTATGAAAAACGGAACAGTGATAGTGGAGTGGATTTTGGTTGTTGCGAAGTTACTACCGTTGAAGACAAACCCTAAGAAGATCGTGAAGACGGTAATGTCGTTGAATCAGGAGATGTTTAAGAGACAACTGACAGAACAGGATCAAATCTTACTGAACGTGGAGCAAAATTGTAAATTTATATACAAGATATTTTCAGTGGTCATATACACATCTGGTGTTAGCTGGATATCTTCAACGCTAATGTACGAA…	MKIASIYPFDSHPVLFKLYSLFSYIFITIPVPILSIAYLIVTKETDFYVIMKNGTVIVEWILVVAKLLPLKTNPKKIVKTVMSLNQEMFKRQLTEQDQILLNVEQNCKFIYKIFSVVIYTSGVSWISSTLMYENKSLPMDMWFPIDPSQNVFMTLLVYFWFTICVAYGCIVNATLDTMIAFVIYHAIGQLRVLKDTLIHLSRRAEEEVSKIDQCFTKKDREEMKNRTIYQKICQCIEHYNAIYYFVQDIEETFTYTVFAIFLANIIVLGTCIVQISLVEPFSVPFIWATFFTMAVSLEQFLFCFSGEHLREESIEIVNAIYTSEWYSFDEKSKRALITLMERTKKPMKITVGKLLELSLETFITILRRSYSLFAVLENY		1.932	0.84	1.932	0.82	n	Yes
TtetOR10	10			ctg003010	717501-723476	-	1140	379	2A	ATGAAAATCGTCTCCATATACCCATTTGATTCTCACCCGAACCTGTTTAAAATACATTCTATCCTCACGTACTTTTTCCTAACAATCCCCGCGTGCGCTTTGCCAATGGGCTATTTGATTGTTGCCAAACCAACAGAATTCAGTGAAATAGCACAAAACGGATTCATGATGATGGAGATGATTCTAATTGCTGCGAAGCTGATCCCTTTGAAGCTGAACCCTAAGAAGATGGTGAACACGGTAACGTCTTTGAACCAGGAGATCTTCAAGAGACAACTGCCCGAGCAGGATTACATTTTACTAAACGTGGAGCGCAATTGCCTCCGTGTTTACAGGGTATTCTCGACGGTGGTGTATACAGGTGGAATAATTTGGTTTTGTGCACCGTTGAAGCACGAA…	MKIVSIYPFDSHPNLFKIHSILTYFFLTIPACALPMGYLIVAKPTEFSEIAQNGFMMMEMILIAAKLIPLKLNPKKMVNTVTSLNQEIFKRQLPEQDYILLNVERNCLRVYRVFSTVVYTGGIIWFCAPLKHEKKSLPFDVWFPLDPYQNMFVYTFFYVWIVLAVANGAIVNVTLDSMIALLIYHAAGQLRVLKDTLIHLGRRSEEEVSKLGESLTQREKEEVKNGIIYKRICQCIDHYNTIYDFVQDIEDTFTYTVFGQFLANIIVICTCIFQLSIVDPFTIPFTMAIFFSVDVLLEQFLFCYSGTLLRDESMAILDAAYTSDWYNFDEKCKRALMTIMERAKRPMIVTVGKLLELSLETFITIIRRSYSLLAVLKNY		1.749	0.88	1.749	0.82	n	Yes
TtetOR11	11			ctg002060	600483-608212	+	1131	376	2A	ATGCCTGAAGACATGCCAAACTACATAAAATTGCAAGAAAAACTTTTACGTCTAACTGGCCTGTGGCCACAACAACGCTCCGCTCTCTATAATAGAATTTCTACAATGGTGGGCACCTTGATCTCCTTAACATTCACTGTCACCTTAATCGCAGAGCTGGTGAAACAGTACAAAAACTATGTGGTCTTCATAGAACATTTGTCTTTGGTTGTAACACCTATATCATTCTCGGTGAAATTAGTGATGTTCATAAGAAAAAGCTCTCAATTTGATGAAATAAATCAGTATTTAAGAAAGGAAACGTTCAACAGACACCCCAAGGGCATAAACGAAGCTGTTGGAAAGTATTTGCGAATAACAAGAAATGTTGGAATTTTATATGCAGTTATATGTTCCATA…	MPEDMPNYIKLQEKLLRLTGLWPQQRSALYNRISTMVGTLISLTFTVTLIAELVKQYKNYVVFIEHLSLVVTPISFSVKLVMFIRKSSQFDEINQYLRKETFNRHPKGINEAVGKYLRITRNVGILYAVICSIICVLFCTRPLYTELDMPLRFSFELGSYRVPMMIFQVLGMTYAVLVNSSLDGLAMLLMGIAAAQINVLNYALKNFKKDCDESKKDYIPYLNQCVQNHNDIIRFIEAIEDVFSLIFLAQYLTSGALICNIGFQLVLIRGQNLQFVNTCMYFIAMMGQLAMYCWYGNEIIVNSTDTKRACYESDWLDCDVNVRKILIVITERSKRPLFLTAGKFSILSLNSFTSVVNSSYSYFAILQKLYKKTNQV		3.041	0.91	2.887	0.82	n	Yes
TtetOR12NTE	12		NTE	ctg005340	714236-717411	+	1158	385	2A	AAAATTAATCACCTGGAATTTATTCAGACAGAACGAAAGTGCTTAAAGATAGGAGGATTTTATCCACTAGAAACAAACAAATATAAAATCCTTCACCAGATATCGGGAGGCTTCTTTCTATCCCTTACAGTAACTTACGTTATCCTTGCATTCATTCGTGCGTTCATTAACATAACTGATGTAGAAATACTTTCAGAAATTGTTACTTTCCTTATGACAGAATTAGCGTATATAGGAAAAATACTGAATTTATTTTACTACAAAAAGAATTTAATCTTGTTGGAAACCATGATGCAAAATCCGATACTCTGCGAACTTGAGTCAAGTGAAGAAGAAAAATTGGTGAGAAGGAATTTAAGATATTCTAGGTTGTTTACGAATATTTATAGAATGCTAGCA…	KINHLEFIQTERKCLKIGGFYPLETNKYKILHQISGGFFLSLTVTYVILAFIRAFINITDVEILSEIVTFLMTELAYIGKILNLFYYKKNLILLETMMQNPILCELESSEEEKLVRRNLRYSRLFTNIYRMLAAIAASVHAIYPLVGHRGSKNFLFILWFPFNAENHYVTVYIFESLLLLSSTWFDITLDALNILMMDFCATQFQLLKKRLNKISMNFTGNEVADNRLRLQKLRKYVIQHSFIYECSELVRTTYSVGEFCQVVCSVLIVCFGLFKVLVTPLKSMQFLMLATYSLAMIYQVSLYCCYGQKLLNASNTVTEACYMTKWNSCSIEVQKNLVMIMTRANQAVEMKAGGIFSLDLETLMRICTSSYSFFAILWQVYNNEE	Missing very small exon A1 (1-3 amino acids).	2.118	0.89	2.118	0.81	y	No
TtetOR13PSE	13		PSE	ctg010510	687557-698822	-	1128	375	2A	ATGGAAATGAAGAACGTCGACTTGTCTACTTTTATCTCCACTGAAAAGCTGCAGCTCGTTCTAGCGGGCTTTTATCCACTGAAGAGAATCAAGTACAGATACCTATACATATTGAGCAGCACTTTCAATTTCCTCATTTCGTGGGCACAATTTTTTTCTATGGTCGTTTTGTTTTGTTTCAACACCTCCGATTTGGAAATGGTTTCCGAAATACTTTTATATTGCATGACTCAGTGCGCTTTCTTGAACAAACTGACCAATTTTTTCCCAAAACCCTTATTCGACAATTTGACAGATGAAGAAATGACAATTTTGAAACCTCATGTGCAGGAAGGAAGAAGGCTAGCGATAGGATACAGGGTGTTGTGTATGTTCGCCGTTGTAATGTTTACTTTATTT…	MEMKNVDLSTFISTEKLQLVLAGFYPLKRIKYRYLYILSSTFNFLISWAQFFSMVVLFCFNTSDLEMVSEILLYCMTQCAFLNKLTNFFPKPLFDNLTDEEMTILKPHVQEGRRLAIGYRVLCMFAVVMFTLFPFFNNRTGSTYIYPLSCWFPFDENNYYYQVFLGEILSIVVGAWINSSIDILTVKYCIMATAQFEILSNRLMTILKPSGGTAENKIEVEVRLRQCAKHYDQLLXFVQQIEVTFSKGIFVQFLCSVVVICLTGFQMLVIPFAGLQYFALISYLLCMTSQVAMYCWYGHNVMESSATVRDACYLSEWNESCLSVRKSLMMIMERAKRPAVLMAGNFFVLNIPTFMKILKSSYSYFAVLQRLYSKK	Frameshift in exon A2; 39bp deletion in A2; frameshift in exon B immediately following acceptor site.	1.891	0.89	1.891	0.79	y	No
TtetOR14	14			ctg010510	661244-680059	-	1167	388	2A	ATGGAAATGAAGAACGTCGACTTGTCCTCTTTCATCTCCACTGAAAAGTTACAACTCATTCTAGCGGGCTTTTATCCAGTGAAGAGAATCAAATACAGATATCTATACATACTGAGCAGCACCTTCAATTTTCTCATTTCGTGGTCGCAATTTTTATCTATGGCCGTTTTGTTTTGCTTCAACACCTCCGACTTAGAAAAGGTTTCTGAAATACTTTTATATTCCATGACACAGTGCGCTTTCTTGAACAAACTGACCAATTTTATCCTGCAAAAGAATAACCTCACTAAATTAGAAGCAATGTTGAAAAATCCCGTATTCAACAATTTGACAGAGGGAGAAATGATAATTTTGAAACCGCGTGTGCGGGAAGGAAGAATGCTAGCTATAGCATACAGG…	MEMKNVDLSSFISTEKLQLILAGFYPVKRIKYRYLYILSSTFNFLISWSQFLSMAVLFCFNTSDLEKVSEILLYSMTQCAFLNKLTNFILQKNNLTKLEAMLKNPVFNNLTEGEMIILKPRVREGRMLAIAYRVLIIFAIIMFTLFPFFNNRTGSTYIYPLSCWFPFDENNYYYQVFLGEILSIIVGAWINSNIDILTVKYCIMATVEFDILSNRLMTILKPSGGTEKYGIEVEVRLKQCAIHYDQLLCFVQQIEVTFSKGIFVQFLCSVLGMCLTGFQMLVIPFASLQYFALISYLLCMTSQVAMYCWYGHSVMKSSAMVGDACYLSEWNESSVSIRKSLMVIMERAKRPAVLMAGNFFVLNIPTLMKILKSSYSYFAVLRQVHSKK		1.849	0.9	1.849	0.8	n	Yes
TtetOR15	15			ctg010510	642471-657294	-	1167	388	2A	ATGGAAATGAAGAACGTCGACTTGTCTTCTTTTATCTCCACTGAAAAGCTGCAACTCATTCTAGCGGGCTTTTATCCAGTGAAGAAAATTAAGTACAGATACCTATATTTACTGAGCAGCACCTTCAATTCTCTCATATCGTGGTCACAATTTGTATCTATGGTCGTTTTGGTTTGTTTCAACACCTCCGATTTTGAAAAGGTTTCTGGAATACTTTTATATTGCATGACTCAGTGCGCTTTCTTGAACAAACTCACTAATTTTTTCCTGCAAAAGAACAATCTGATCAAATTAGAGGCCATGTTGAAAAATCCCTTGTTCGACAATTTGATAGATGAAGAAATGATAATTTTGAAACCGCATATGCAGGAAGGAACAATGCTAGCGATGGGATACAGG…	MEMKNVDLSSFISTEKLQLILAGFYPVKKIKYRYLYLLSSTFNSLISWSQFVSMVVLVCFNTSDFEKVSGILLYCMTQCAFLNKLTNFFLQKNNLIKLEAMLKNPLFDNLIDEEMIILKPHMQEGTMLAMGYRVLCIMVALMFALFPFFDDRTENTYIYPLSCWFPFDENNYYYQVFFGEILSIIIGAWINSNIDILTIKFCIMATVEFDILSNRLMTILKPSGGTVENEMEVEVRLKQCAIHYDQLLCFVKQIEVTFSKGIFVQFLCSVVVICLTGFQMLVISFARLQFFSLVVYLICMLCQVAMYCWYGHNVMESSARVRDACYLSEWNESSLSVRKSLIMIMERAKRPAVLMAGNFFVLNIPTLMKILKSSYSYFAVLQRLYNKK		2.311	0.91	2.311	0.8	n	Yes
TtetOR16NTE	16		NTE	ctg010510	1055812-1069182	+	1155	384	2A	AACGTGGACTTGCATCAGTCTATTTCAACAGAGAAGATCTATTTGACCTTGGCAGGTTTTTATCCAGCGAAACTGGGAAGACACAAGCTCTTCTACTACTTCCGCGCCATCTTCAATCTGTCTATATCATGCTGGCAACTGAGCTCTCTGCTGACCTACTCGTACTTTCATTTGAACGACCTAGCTAAACTTTCGGAAGCTCTCCTCTTTTGCGTCACTCAATTCGCTTTTTTGAACAAACTTAGCAACTTAGTCTTGCGTAAACGCTGTTTGAACCATCTGGAATTACTGCTCAAGAGCAACATTTTCACCAAACTCGCTTCGGAGGAAAGACGCATTCTCAACAACCGCATAGACGAAGGAAAATTACTGGCTAAGATATACAGAATAATTTGTTGT…	NVDLHQSISTEKIYLTLAGFYPAKLGRHKLFYYFRAIFNLSISCWQLSSLLTYSYFHLNDLAKLSEALLFCVTQFAFLNKLSNLVLRKRCLNHLELLLKSNIFTKLASEERRILNNRIDEGKLLAKIYRIICCLGVLFYILFPFLDDRSDSDYKLPLPCWFPFNEYNYYYQIFFVEILSISVSAFINSSIDVLTVMMMIVATAEFKILNGRLANITDDLEMREDEVKSRLRKCVFHYEELLYFVKYVEYTFSNGIFIQFLCSVLVICITAFMMMVMFQTPFRSIQFILLIIYLLCMMCQVVMYCWYGHCLMESSNAITTACYMSKWNHCSLEVRKSLMIIMERAKKPVNIRAGNFFVLNIPTLMKILRSSYSYFAVLQSLYGND	Missing tiny exon A1 (ORF likely consists of a single M).	1.814	0.89	1.814	0.82	y	No
TtetOR17NTE	17		NTE	ctg010510	1080092-1090127	+	1146	381	2A	AACGTTGATTTGCATCAGTCTTTTTCAACAGAGAAGCTCTACTTGACCTTGACAGGTTTTTATCCAGTAGAACATGGAAGATTCAAGCTCTTCTACTACCTGCGCGCCATCTTTATTTTGTCTATATCATGCTGGCAACTGAGCTCTCTACTGACCTACTCGTACTTTCATCTGAACGACCTAGCTAAGCTTTCGGAAGCTCTCCTCCTTTGCGTCACTCAATTCGCTTTTTTGAACAAACTTGTCAACTTAATCTTGAGTAAACGCTGTTTGAACCATCTGGAAGTACTGCTCAAGAGCAATATTTTTACCAAACTCGCTTCGGAGGAAAGGCTCATTCTCAACAGCCGCATAGACGAAGGAAAATTACTAGCTAAGATATACCGAACAATTTGTGGT…	NVDLHQSFSTEKLYLTLTGFYPVEHGRFKLFYYLRAIFILSISCWQLSSLLTYSYFHLNDLAKLSEALLLCVTQFAFLNKLVNLILSKRCLNHLEVLLKSNIFTKLASEERLILNSRIDEGKLLAKIYRTICGLGVLFYILFPFLDHRPESDYKLPVPCGLPFNEYNYYYQIYFVDVLSLSFTAAINSTIDVLTVMMMIVATAEFKILNSRLANITDDHAMRGDEVKSRLRKCVFHYEALIYFVKYVEYTFSNGIFIQFFCSVLVICITAFMMMVTPFRSIQFIFLIIYLQCMMCQVVMYCWYGHSLMESSNAITTACYLSKWNQCNMEVRKSLMIVMERAKKPANIKAGNLFVLNIPTLMTILRSSYFYFTVLQSLYGNY	Missing tiny exon A1 (ORF likely consists of a single M).	1.629	0.89	1.629	0.81	y	No
TtetOR18NTE	18		NTE	ctg010510	1101572-1111010	+	1146	381	2A	AACGTCGATTTGCATCAGTCTTTTTCAAGAGAGAAGCTCTACTTGACTTTGGCAGGTTTTTATCCAGCGGAACTAGGAAGATACAAGCTCTTCTACTACTTGGGTGCCATCATTAATATGTTTATATCATGCTGGCAACTGAGCTCTCTACTGACCTACTCATACTTCCATTTGAACGACCTAGCTAACCTTTCGGAAGCTCTCCTCGTTAGCATCACTCAATTCGCTTTTTTGAACAAACTTGTCAACTTAATCTTGCGTAGGAGCTGTTTGAAACATCTGGAAGTACTGCTAAAGAGCAACATTTTCTCCGAACTCGCTCCGGAGGAAAGGCTCATTCTCACCAGCCGCATAGACGAAGGAAAATTTCTAGCTAAGATATACCGAACAGTTTGTACT…	NVDLHQSFSREKLYLTLAGFYPAELGRYKLFYYLGAIINMFISCWQLSSLLTYSYFHLNDLANLSEALLVSITQFAFLNKLVNLILRRSCLKHLEVLLKSNIFSELAPEERLILTSRIDEGKFLAKIYRTVCTVGVFFYISFPLLDHRSDSDYKLPVPCGLPLNEYNYYYQIYFVDVLSLSFIAAINSTIDVLTVMMMILATAEFEILNDRLANITDDLDTREDEVKSRLRKCVFHYEAIIYFVKYVEYTFSSGIFVQFFCSVLVICIIAFMMMVTPFWSTQFLFLITYLLCMMCQIVMYCWYGHSIMESSNAITTACYTSKWNQCSLEIRKSLMIVMERAKQPASITAGNLIVLNIPTLLTILRSSYYYFTVLKNLYGNE	Missing tiny exon A1 (ORF likely consists of a single M).	1.784	0.89	1.784	0.83	y	No
TtetOR19	19			ctg010510	1950544-1972465	+	1149	383	2A	ATGACCGTCGATTTGCATCAGTCTTTTTCAAGTGAGAAGCTCTACTTGACCTTGGCAGGTTTTTATCCAGCGAAACTAGGAAGATACAAGCTCTTCTACTACTTGAGCGCCATCTTTAATCTGTCTATATCATGCTGGCAGCTGAGCTCTCTGCTGACCTATTCATACTTTCATTTGAACGAGCTAGCTAAGCTTTCCGAAGCTCTCCTCTATTGCGTCACTCAATTCGCTTTTTTGAACAAACTCGGCAACTTAATCTTGCGTAAACGCTGTTTGAACCATCTGGAAGTACTGCTCAAGAGCAACATTTTCACCAAACTCGCTTCGGAGGAAAGGCATATTCTCAACAGCCACATAGACTAAGGAAAATTACTGGCTAAGATATACAGGGAAAGTTGC…	MTVDLHQSFSSEKLYLTLAGFYPAKLGRYKLFYYLSAIFNLSISCWQLSSLLTYSYFHLNELAKLSEALLYCVTQFAFLNKLGNLILRKRCLNHLEVLLKSNIFTKLASEERHILNSHID*GKLLAKIYRESCGVGILFFILFPFLDDRSDSDYKLPLPYWFPFNEYNYYYQIFFVEILSISVSAFINSNIDVLTVMMMIVATAEFKILNGRLANITDDLDMREDEVKSRLRKCVYHYEELLYFVKYVEYTFSNGIFIQFLCSVLVICITAFMMMVTPFRSIQFIFQIIYLLCMMCQVAMYCWYGHNLMESSNAVTTACYMSKWNQCSVEVRKSLMIVMERAKKPVTNTAGYFFVLNIPTLVKILRSSYSYFAVLQSLYRND*		1.824	0.88	1.824	0.8	y	No
TtetOR20	20			ctg002850	68287-83323	+	1278	425	2B	ATGCAAGTGGAAAAGCCCTATTTTAAGAGACATTTAAGATGGTTGACATATTTGGGTGTAGACTTAGTTCCTTTCCAAGACGACGTTTGGTATAAATCCTATTATAGGTTCTACAGTTTCTTTATTGTAAATTTCATGATAATCTACGCTGCATTAGAAGTAGCTGACGTATTAGTTACGTCAGATATAAACCAGATAACATTCGGATTATGTTATTCTGCCACCCATGTATTAGGAATAGTAAAAATGCTGGTATTAATTGTAAAGAAAGATAGCATCCGGAAAATGATGGAAAAACTTGAATCTGGAAACTTTCAACCGAACTTTAATAGAGGAGGACTTGAAGAGTATCGCTTGGTCAATGCTGGAATTACAAGAGCCAATTATCATATGAAATTG…	MQVEKPYFKRHLRWLTYLGVDLVPFQDDVWYKSYYRFYSFFIVNFMIIYAALEVADVLVTSDINQITFGLCYSATHVLGIVKMLVLIVKKDSIRKMMEKLESGNFQPNFNRGGLEEYRLVNAGITRANYHMKLFHLMVNIIISGRALYALFDTGYHEEFDKSLNTTTVVHKRTLPFGLWLPIDIHIDKSPNFEIFFVFQVVSVLLYGYHIGLSDSLVYGMMIHMKTQYLFLQGVINKYVSSAKDLQPDDVDGLETEYERVVVLPDPLQEKIKDVVVYCTKYHNEIFNFCEQIEEEFRYLMLMQFLFSLYILCFQLYQLSVSTSAFSFDFVSMYLYLMLMMYQLFCYCWYGNEVMLQSQMLAEDLYKSDWLVLNDSIKKSILLIMVRAQRPVQFTAGKFA…		2.929	0.87	2.833	0.81	n	Yes
TtetOR21	21			ctg002850	87050-115436	+	1329	442	2B	ATGCAAGTAGATAAACCTTATTTTAAGAAACATATAAATTGGTTGATGTGTTTGGGGATAGATTTGGCTCCTCTCACCGAAAATGTTTGGTACAAGTCCTATTATAAATTGTACAGTTCGTTTATTGTAATTTTAATGACAACCTACACTGTATTAGAAGTAATCGATGTTATAGATACGTCAGATATAAAGAACATAACATTCGGATTGTGCTATATTGCCAGTCACATATTAGGAATAACAAAAATGCTAGTGCTCATAGCGAAGAAGGAGAACTTCTGGAAAATGATGAAAAAACTTGAATCTGGAAACTTCCTGCCAAGCTTCAATAGAGGAGGACTTGAAGAATATCGACTAGTCAAAGCTGCAATTACAAGATGCAATAATCATATGAAATGG…	MQVDKPYFKKHINWLMCLGIDLAPLTENVWYKSYYKLYSSFIVILMTTYTVLEVIDVIDTSDIKNITFGLCYIASHILGITKMLVLIAKKENFWKMMKKLESGNFLPSFNRGGLEEYRLVKAAITRCNNHMKWFHLMGDIIVSIQILYAFFNTGYYEEFDHNLNTTTLIYKKTLPFRVWLPLDTSKSSNFAFAFVLQVVCLLLFGHHIGLSDSLVYGMMIHVNTQYLILKGVINKYVSSVKDLQLDDVEGLETRRSRPKSMVLLPKGCECVLVLPDYLQEKIKGIIDYCTKHHNEIFSFCEQIESEFRYLMLLQFLFSLYILCFQLYHLSLSTSAFSFDFVSMCLYLMLMMYQLFCYCWYGNEVMLQSQMLAEDLYNSDWLLLNDSIKKSILLIMMRAQ…	Possible novel splice site bisecting exon E, and the true stop codon is on a separate exon.	3.335	0.84	3.335	0.77	n	Yes
TtetOR22	22			ctg011560	1330408-1378168	-	1257	418	2B	ATGGAAGAATACGCTGAGGACTACTTCTTCCATGTTCGTTGGATCTTGCGTTATGCTGGTCTCTGGAGCGTTGAAACCGAAAATAAAACTCTTCGAGTATTATACAAGGTGTATGCTATTTTAATTTTTTTGTTCGTAAATTTATATTTTACGTCAACTGAGTTGATAAGTTTGCTTTACACGTACGGGAAGGAAGACGACTTGATAAAGAACTTGAGTTTTGCTCTAACTCATGTGATGGGTACAGTGAAGGCGATTTATTTTTATTTGAAAAAGGATCAACTAATCGGGTTGATAAAGATTTTGGAGAGCAAGGGATTGAGATACGAGTCTTGCAAGTCATGCCGCTTCTTCCCCGCTTCAATATCAAGGAAAACCAAAGCAGCGATTACCAAATAC…	MEEYAEDYFFHVRWILRYAGLWSVETENKTLRVLYKVYAILIFLFVNLYFTSTELISLLYTYGKEDDLIKNLSFALTHVMGTVKAIYFYLKKDQLIGLIKILESKGLRYESCKSCRFFPASISRKTKAAITKYTLICFVMPHLTLFAAYIPPAVTAVLIMTSDGNTTRRLPERLPCYSWMPFKFDTALSYLVALGYQAGPMFSYGYIISGMDALIYGMMLCVAGHLSIIQGAFLTIRERSLQRIKVPRGASDQMNNSSSLNNAMNSEMRNICRNLQTVLQVCKDLENLQKYVVLAQVSTIQMILCSCLYLVSTVPVTSKQFYGEIIYLVAMGIQPFILCLNGNEVTLQAEHMTDYLWKCDWLAADTPFKMSMIITMARLRQPVTLTAGNFAPLTLNTFV…		2.242	0.88	2.242	0.79	n	Yes
TtetOR23	23			ctg015000	807290-817406	+	1260	419	2B	ATGCCCTATCAAGAAAATAGTTATCCCAGCCACTTTTTCCAAACCGACGAAACCATCTTGCTTATATCTGGTTTAAAAGTACAAGGAATCAGACAGAACAGTTTTAAGAAATTCATCTATCATGTTTACGCTGTTTTCTTGTACTCCATATCTTTGATTTTCTTCTTTTTCGAGGTTATTAAATTGAGAGATACCATCAAATATCCCACACAGTTTTTCTGCCACATAGGACTAGTTTTTACTCACGTGATGGGTATACTCAAAGTGTGTTTACTTCTGTTTGGAGCCGATAAAATAGAAAAGGTCAAAAAGATATTGCAGGACGAAAAATTTAGGTACGATACTTTCGATTTTTTCCAGCCCGGGAAGATGCTTGAGAATGCGAAGATGAAAAGTTCA…	MPYQENSYPSHFFQTDETILLISGLKVQGIRQNSFKKFIYHVYAVFLYSISLIFFFFEVIKLRDTIKYPTQFFCHIGLVFTHVMGILKVCLLLFGADKIEKVKKILQDEKFRYDTFDFFQPGKMLENAKMKSSRVSIWVFFLYSIAGVSAFVSAWITISTTVKGEYFEGNITCYDFLPFYFQIPFPAETKSQCEHAFTFMGIALCAFAWFIASHDSLLCALLNCLKTQLDIAGAAFFTVRKRTMKKLAIPSPHEFLHDDDFPELENALNEELNRCIKHLASLLIARDKLEDIFSYIALFQTLGSILIISSCLFVATLVPMTSPIFFSQAEYFFCILLQLWLICNFGNEITFSGNQIVPSVYESDWFSCSKRYKKSLIMVMCRMQRPLYLSIGKFTPLTL…		2.686	0.91	2.569	0.79	n	Yes
TtetOR24	24			ctg015000	860725-876317	+	1257	418	2B	ATGTCCAACCAGCCTTACCCGAAGGACTTCTTCTACGTGAACAAAATCCTGCAGAGGATTACGGGATTCTGGTTACCCGGAAAAGAAATTTCACTGATCTTGAGGATCCTCTTCTACATGTACATTGTCACAGCTTACTCTGTGAGCATTTTCTTCTTCGCCTGCGAATTTATAATATTCCGGGAGACCATCAAGGACCTCAACAAGTTCGTAAGGCAATTCGGCATGCTGTTTACACACGTGGTGGGCATTTTGAAGTTCCACATCCTAGCTTTTCGCCAAAAAAGCATTCAAAAGATCATGGACACTCTGCAAGATAAGAATTACGTCTATGAGGCATATGGGGATTTTCAACCTGGGGCGATGATGGTGAAGGCCAAGAGGCTTACTTCTTTTGTT…	MSNQPYPKDFFYVNKILQRITGFWLPGKEISLILRILFYMYIVTAYSVSIFFFACEFIIFRETIKDLNKFVRQFGMLFTHVVGILKFHILAFRQKSIQKIMDTLQDKNYVYEAYGDFQPGAMMVKAKRLTSFVSVTVFILYNFVGMSAHISSTITINREVPENHFKENVTCYDFLPYFFYIPFDVSTKAKCQLAFTFMNVSLDYFAWIIGTHDGVFVTLMNCQKTQLDIVQGAFRTLRERCLRKLNLPNDYDVFVDKNNPKLEKTLYDELSHCTRHLNILLQVREDIESVFTFVTLAQTLASLIIFASCLYVASTVSMTSPEFFAQVEYFLCVLVQLSMICYFGNEITIASAQTGMSLYEANWFSSSLRFKKSMILTMCRIQRPVYVSIGKFSPLTLAT…		2.853	0.91	2.262	0.8	n	Yes
TtetOR25PSE	25		PSE	ctg015000	887293-892898	+	624	208	2B	ACGAAAACGAAATGTCAACTGGCTTTTACTTTCATGAATGTCAGTGTCGACTATTTTGCGTGGATAATTGGCAGTACGTTCAATAACGTTGTAACGTCAATGAACTGTCAAAAGACGCATTTGGATATTGTTCAAGGTGCCTTTCGGACATTGAGAGAGAGGTGTTTGAGAAGGTTGAACCTACCAGATGATTATGACGTTTTCGTCGATAAAAATAAACTGAAAGAGAAAACTCTTTATGAAGAGTTGAATATACTATTACAGGTTCGCGAAGATATAGAAAGTGTATTTAGTTTTGTAACTTTATCTCAGACACTTGCTTCTCTGATTATATTCGCCTCTTGCATATATGATGCTTCTACGGTTTCTATAACGTCACCGGAGTTTTTCCCTCAAGTG…	TKTKCQLAFTFMNVSVDYFAWIIGSTFNNVVTSMNCQKTHLDIVQGAFRTLRERCLRRLNLPDDYDVFVDKNKLKEKTLYEELNILLQVREDIESVFSFVTLSQTLASLIIFASCIYDASTVSITSPEFFPQVEYFLCMLIQFPMIRYFGNEITIASTQTGMSLYEANWFSSSLRLKISMILTMCRIQRPVYVSIGKFLPLTLATRVA	Exon A2 truncated at 5' end; frameshift in exon A3 and acceptor site lost; exon C acceptor site lost; exon E missing.	6.428	0.67	5.864	0.76	y	No
TtetOR26	26			ctg015000	913148-929541	+	1257	418	2B	ATGCCCGACCAGTCTTACCCGAAGGACTTCTTCTATGTGAATAAAATCCTGCAGAGGATTACGGGATTCTGGTTACCTGGAGAAGGAATTTTACTGATCTTGAGGATCCTCTTCTACCTGTACATTATCATAGCTTACTCTGTGAGCATTTTATTTTTGGCCTGCGAATTTATAATATTCCGGGAGACCGTCAAGGACCTCAACAAGTTCGTAAGGCAATTCGGCATGATGTTCACACACTTGGTGGGCATTTTGAAGTTCCAAATCTTAGCTTTTCGCCAGAAGAGCATACAGAAAATCATGGACACTCTGCAAGATAAGAAGTATGTCTATGAGGCATATGGGGATTTCCAACCTGGGACGATGATGGTGAAGGCCAAGAGGCTTACTTCTTCTGTT…	MPDQSYPKDFFYVNKILQRITGFWLPGEGILLILRILFYLYIIIAYSVSILFLACEFIIFRETVKDLNKFVRQFGMMFTHLVGILKFQILAFRQKSIQKIMDTLQDKKYVYEAYGDFQPGTMMVKAKRLTSSVSVAVFILYNFAGMSAHISSTITINREVPGNHFKENVTCYDFLPYYFYIPFDANTKSKCQLAFTFMNVSLDYFAWIIGTHDGVFVTLMNCQKTQLDIVQGAFRTLRERCLRRLNLPDDYDVFVDKNNPKLEKTLYEELNHCTKHLNILLQVREDIESVFSFVTLAQTLASLIIFASCLYVASTVSMTSPEFFAQVEYFLCMLIQFSMICYFGNEITIASAQTGMSLYEANWFSSSLRFKKSMILTMCRIQRPVYVSIGKFSPLTLAT…		2.636	0.9	2.489	0.8	n	Yes
TtetOR27	27			ctg015000	957766-969525	+	1257	418	2B	ATGCCCGACCAGCCTTACCCGAAGGACTTCTTTTATGTGAATAAAATCCTGCAGAGGATTACGGGATTCTGGTTACCTGGAAAAGAAATTTCACTGGTCTTAAGGATCCTCTTCTACACGTACGTTGTCACAGCTTACTCTGTGAGCATTTTCTTTTTGACCTGCGAGTTTATAATATTCCGGGAGACCGTCAAGGACCTCAACAAGTTCGTAAGGCAATTCGGCGTGCTGTTTACACACGTGGTGGGCGTTTTGAAGTATCTTATCCTAACTTTTCGCCAGAAGAGCATCCAGAACATCATGGACACTCTGCAAGATAAGAATTACGTCTATGAAGCATGTGGGGACTTTCAACCCGGGAGGATGATGATGAAGGCCAAGAGGCTTACTTCTTTTGTT…	MPDQPYPKDFFYVNKILQRITGFWLPGKEISLVLRILFYTYVVTAYSVSIFFLTCEFIIFRETVKDLNKFVRQFGVLFTHVVGVLKYLILTFRQKSIQNIMDTLQDKNYVYEACGDFQPGRMMMKAKRLTSFVSVAVFILYNFAGMSAHISSTITINREVSGNHFKENVTCYDFLPYFFYIPFDASTKTKCQLAFTFMNVSFDYFAWIIATHDSVFVTLMNCQKTQLDIVQGAFRTLRERCLRRMNLPDDYDVFVDNNNPNLEKTLYEELNHCTRHLNILLQVREDIESVFTFVTLAQTLASLIIFASCLYVASTVPIGSPEFFAQVEYFICVLIELSMICYFGNEITIASAQTGMSLYEANWFSSSLRFKKSMILTMSRIQRPVYVSIGKFSPLTLAT…		2.787	0.9	2.188	0.8	n	Yes
TtetOR28	28			ctg010150	1240745-1253835	-	1260	419	2B	ATGACGAACGCAATTAGTTATCCAAAGAACTTCTTTTCGGTGAGCGATATCCTCTGCGATATTGCAGGGGTATGGCGAAAACCTGATACGCCTAAATGGCGTAAATATTTATTCAATTTTATAGATACAATCGCTCTTTTCTTTGGAACAGTGTTTATAATCCTGGAATTTTTAATGTTTGAAGAAGCATCTAAAGATATTATAAAATTTTTTAGTCACATTGGACTTCTAGTCAGCAATCTTCTGGTATGGTTTAAAATTTACTTTATGATTATTCGGCGTAAAGAGATGAGGCATATTATGGATACTCTTCACGATGAAACCTATGAGTATGAGGATTTGAATGAATTCAAGCCAGCATTGACTTTACAGAATGAGAAAAAGTTCACTCAAATGTGC…	MTNAISYPKNFFSVSDILCDIAGVWRKPDTPKWRKYLFNFIDTIALFFGTVFIILEFLMFEEASKDIIKFFSHIGLLVSNLLVWFKIYFMIIRRKEMRHIMDTLHDETYEYEDLNEFKPALTLQNEKKFTQMCTILIMVLYLGCGVSAHISSEVTLHEQVKGTIFEGNTSCQGILSHSFLIPIEINTKAQCELVLVYMDVTIFAYGWCVGCFDTFFAALLNCLKTHLVVLSDAIRTVRKRVLVRLRMDEEFEILHDESMPILEEELYKELTHVTKHLVQLLSIAQKIEEVFNIMILVQTLTSLFNIASCLFSATKVPIGSPVFFSIIEYFSCVMVELSLICWFGSGITHVSDEIFYALYDTDWLSGSRRFKRSLIITMCRMQRPIYLTIGNFFPLTLRA…		2.956	0.9	2.568	0.8	n	Yes
TtetOR29	29			ctg014780	179754-188965	+	1266	421	2B	ATGAATTGGCGAAGTTTGATAATTCCAGAAGACTATTTTCAATGGTTGCTGGGTTATTTTAAAATCTTTGGTCTTTACCCACCGAAAGAAGGCAAAGCGAAAATTATTTACAGATTCTTTTCCATTCCCCATATAACTCTTACAATGGTATCGATAATTTTGGAAGCCTTGAACATAATTCTAAATGAGGGGACTTTCGAAAGGAAAATGCTGAACGTCGGCGTCTGCTTGTTGCACGCCGCTGCAGGACTGAGAGTTTTGAGTTGGTTCTGGGCAAAGGAAAAATTTGAAAAAGTTATGGAATTTGTCCGGAGACCGAGCTTCAATTTCGATATCTTTGCCCACAACGGACAAAGGCAATGCTTTAGAAAGAAGAGGACATCCATAGACACTTATAAA…	MNWRSLIIPEDYFQWLLGYFKIFGLYPPKEGKAKIIYRFFSIPHITLTMVSIILEALNIILNEGTFERKMLNVGVCLLHAAAGLRVLSWFWAKEKFEKVMEFVRRPSFNFDIFAHNGQRQCFRKKRTSIDTYKTTSQRRTNSICCFIYLTVCTYIFLNILITFVCNRFRETYEQINPTINRTSLYKDLPYPMWFPFDTSISDGYYIVAFIYEPYASYNLMTSFWCVDWLVLSIIIQLQNQLRTVAYVLKKVDKNISKPMTTGKKHAIQKIRLTRCIQELNEIYRIANMLDQLCNKQLLIQNGVAIFILCSLLFVTTTLTVEVSYVATVVAIVVVEMFTQCWICQSFTLEFTNILERIYELGWIDYSLELRRFLYLTMVRLRKPSIFTLAKWRSIDMSLY…		5.765	0.89	4.918	0.75	n	Yes
TtetOR30	30			ctg014780	190377-219242	+	1260	419	2B	ATGTTCCCTTGTATAGAAAAATACGTCCCGGAAAACTTTTACACCTGGATGGAATTGGTGTTCAGAATTGTAGGGTTAAATCCGCCCCGGGAAAGGAAAAGGAAAATATTATACCTCCTTCTGGCCATTCCGCACTATTGCGTCACCACGCTCCTTGCCACTACTTTAGAATGGGTGAAGTTCTTTAAGGATTTCTACGAGGACCTTAAGATCACCATGATAACAATGAGTATAGCATGTTTGGACGTCATCATCATTATTAGGGTTGTCTTCTGGTTCTTCACAAGACGCAAAGTAGCCGAGATAAAGAAAACTATTCAGAGGGACAGTTTCGAGTTTAGCTGTTTCAGTATCTATAAGATTGAGAATCTCATCGACCCATTTCGAATGAAAAGAATG…	MFPCIEKYVPENFYTWMELVFRIVGLNPPRERKRKILYLLLAIPHYCVTTLLATTLEWVKFFKDFYEDLKITMITMSIACLDVIIIIRVVFWFFTRRKVAEIKKTIQRDSFEFSCFSIYKIENLIDPFRMKRMAQIKAVCWLLHLVLNFIVMSTIFTSYINVLGTDTYEKFNAKLNLTTTNRIYPYQMYLPFDTSLSHGHYFYGYYYQIYAYCSIMLTFLPVNTLNLASLIHLIGQVTVIGEAFNWIDKNVDDIQSPDEIFLLKEIRIVKCVNELQEVYRIAFLLEDLCNVQMLLQFGLATFVLCSSLYIIPLADNTGELVCSFIFIVVFMEEVFIYTYCSKTLSIELQNVANNVYNLNWPTYPPRLKKHLVFIMDRLQRPFVMTAGKIFILDLNFFIQ…		5.131	0.86	4.078	0.75	n	Yes
TtetOR31	31			ctg006060	942930-952547	+	1215	404	7	ATGGAGTTCGAATCGGGTTGTTTGAAAATAGCAAGAAAATGCATGATATTCATTGGCATATGGCCAGTGCAACTAAGTAATTTTGGAACTTTTACTCGTGCTTACCAACTTTATCAGTACTTAATTTTGACATACTACGGAGCATTCGTCACATCTCTCGTCATAGGAACTATTGACGATATCATAGGTGCAACTCCTGAAAGACAAGCTTACGTACTACAGTACACCTTTACTTACTTATTAATGCTTTGGCAAATTTTATTATGCCAAGCGACTCCAATTACAAATTTGGTGAAGACAATAACGAAGAAAGAGCGATTGATAATGAAGGGAAGTGATAACGGCATTAAAGTAGTCTATAGGGATGGCTTGAAATATATCTCTAATGTGTTTAAAATA…	MEFESGCLKIARKCMIFIGIWPVQLSNFGTFTRAYQLYQYLILTYYGAFVTSLVIGTIDDIIGATPERQAYVLQYTFTYLLMLWQILLCQATPITNLVKTITKKERLIMKGSDNGIKVVYRDGLKYISNVFKIILWVLILVNMMYLLTTFSEVASWYTVDGALNATIMNTELPLPQAVPFKIENYFEIIYFMQFLARIIAGICFLGCEILIITLIYFPVIYLKVLAYHFKQFGDETNGPVNPEILIKVLVMEHKAIIEYVDNLNNAMKWLLSLDFLLRSYQISFQLMTIIGLIENPTFDIDFFYILLLSLAFFLVIFAQMCCIYYTCNELILGSVELANGIFESNWYEQSVDVNCSFLIIIMRSQRCLKLEIAHLYPVSNDLIIGFVKAGFTYILYSFM…	False receiver site near 3' end of exon A2 (GATATATTTTCCAG) results in transcriptome sequences that truncate most of this exon.	3.3	0.81	3.3	0.72	n	Yes
TtetOR32	32			ctg007030	319765-326523	+	1209	402	7	ATGATCTTCCCAAACAACAAGTATTTAAAAATAACAATGTATACCGCTACATTAGTTGGAATATGGCATTTTGTATTCGAAAATAATTCAACTTTACGTAAACTATACAAAATTTACTCAGCCCTCATTTATACCTATTACTCTTTTTTTGTGGTGTCTTTTATGATACAACTCGTTGTGATCTTATGCAGCAATATTTTAGATATTGAAGAATTAATAGCTAATCTGATAATAACTCTCATGAATTCAGTAGCTGTATTAAGAATCAGAGCAATGCAAACAGAAAAAGTTAAAAGGAATACAAAGAAGATATTTCTTTTTGAAGACAGTATACTTAAAAGTGACAATGACAAACTAATTACTGAATACAATTTATATGTATATCACAATAAAATTTGC…	MIFPNNKYLKITMYTATLVGIWHFVFENNSTLRKLYKIYSALIYTYYSFFVVSFMIQLVVILCSNILDIEELIANLIITLMNSVAVLRIRAMQTEKVKRNTKKIFLFEDSILKSDNDKLITEYNLYVYHNKICNMAFLINCYLVQIVYIVRPLMTIKEEYSPEMNKTLIIRGLPLSTWLPFDQQKHYAVAYVLQELDILFAATLISSSDNFAFSLIIFALCQIKILKLILSNFQQFSMKVKNQLQCSQEEASFITMRECIIKHNKIIEYVNDYNSAMKNIMVLDFLQSSIQLASIALSLLLSEMTLVNIIYSCQFGVTMFIRLLVYYWYANEVMVHSSDLGTALYTSDWYREPVRVKNMMIVMMMRCNRELCFKIGPFAVMTLKVFLGILKGTYSYMMV…		2.266	0.88	2.266	0.83	n	Yes
TtetOR33	33			ctg007030	329322-341918	+	1212	403	7	ATGATTTTACCAGATAATAAATACCTAAAATTCACGATGTATGCCAGTGCTGTTGCTGGATTATGGCAATTTATTTTTGAAGATAATCCTAAAAAACGTAAAGTTTACGACATTTACTCCTTCACTGTTTTCTACTATTATGCCTCAATTTTCATAGCATGCTTTATTAAACTGATTATTATTTTATGTAATGATACTATAGATTTGTCAGAGTTATTAGAAAACCTGATCATAAGTTTGATGAATTCATCCGCTATCCTGAGGATGAGGGCTTTGAAGTCAGAAACTGCAAAGAAGCATTTAAGGAAAATATTTTCGTTTGAGAAAACTATACTAAACTGTGGAGATGTTCGAATAATAAAAACCTATCACTCATACGTTGTCCAAAACAGTATTTGC…	MILPDNKYLKFTMYASAVAGLWQFIFEDNPKKRKVYDIYSFTVFYYYASIFIACFIKLIIILCNDTIDLSELLENLIISLMNSSAILRMRALKSETAKKHLRKIFSFEKTILNCGDVRIIKTYHSYVVQNSICNKSFLIGCLGVQILYVVRPLYEFKEIYISEKNTTVIMRELPLSAWFPFNQQEYYTLAYILQELGVLFAAVLIISSENLSFSLIIFALCQIKILKLILSNFQEYSNKIRNHVQCNQEEASFITMRECIKNHQDIIDFVDEYNHIMKNIMVLDFLQSSMQLASIALNLLLNEMTLLNLIYSCQFGLTMFVRLLVYYWYANEVMHHSTELGTALYISEWYKEPLQVQKMMVNMMMRSKSSLCYKIGPFTVMTLRVFIGVLKGTYSYMML…		2.495	0.86	2.495	0.82	n	Yes
TtetOR34	34			ctg004070	1862779-1872611	+	1209	402	7	ATGATTTTTCCAAACAACCAGTATTTAACAGTGGTGATGTATACCAGCGCTTTGGTTGGACTATGGCATTTTATTTTCGAAAATCATCCTAATCTACGCAAAGTTTATAAAGTTTACTCTGTCATCATTTTCACCTTCTTCTCTCTCTTTATGGCATCCTTTGTTATACAACTCTTTGTGCTCCTTAGCAGACCTACTTTGGATATGCATGAGCTTTTAGAAAATCTGAGCGTAACTCTACTGAATTCAGTGAATGTGCTGAGAATCAGATGCCTCTATACAGATAATATAAAGAAAAATTTGAGGAAAATATTGTTATTTGAAGAAATAATTCTTGGCAGTGATGATGATAAGTTAATTGCAGTATATAAGTCACACGCATTTCAAAATAAAGTTTGC…	MIFPNNQYLTVVMYTSALVGLWHFIFENHPNLRKVYKVYSVIIFTFFSLFMASFVIQLFVLLSRPTLDMHELLENLSVTLLNSVNVLRIRCLYTDNIKKNLRKILLFEEIILGSDDDKLIAVYKSHAFQNKVCNIALTVSYYLVVMVYFVRPLLTAEETYVPEINETITIRAKLLSTWMPFDQQKRYALTCTLNEIILVIGSTLVTSSDNFAISMIIFTVCQIKILKLILSNFQEYSLRVKNQLQCSHEEASFITMREAVLRHKEIIQFVNDYNCVMKNIMMIDFSQSSLQLASIALSLLMNEMSLLNILYTCEFGLTMLVRLLAYYWYANEVMVHSSELGTALYMSEWYTEPLKVQKLMPIIMIRCSRELCFQIGPFTVMTLRVFLGILKGTYSYMMV…		2.217	0.86	2.217	0.82	n	Yes
TtetOR35	35			ctg004070	1879738-1889425	+	1209	402	7	ATGTTTTTTCCAAACAACCAGTTCTTAAAGGTGGTAATGTACCCCTGTACTGTGATTGGAATATGGCATTTTGTATTCGAAAATCATCCTACTCTACGTAAAATTTATAAATTCTACTCTAACCTCATTTTCTCCTATTATTTCCTCTTCATGATATCCTTCTTTGTACAACTCTTTGTTATCCTTTTCAGCTCTAAATTAGAAATTGCTGCACTTATAGAAAATCTGAGCGTAACCTTATTGAATACAGCTGCAGTACTGAGAATCAGAGGTCTTGGAACAAAAGCTATAAAGAAAAATATAAAAGAAATATTCCTGTTGGAAGAAAAAATACTTAACTGCAAAGATGAAAATCTAATTAAAGTATATAACTCACACGTTTATCAAAATAAAGTTTGC…	MFFPNNQFLKVVMYPCTVIGIWHFVFENHPTLRKIYKFYSNLIFSYYFLFMISFFVQLFVILFSSKLEIAALIENLSVTLLNTAAVLRIRGLGTKAIKKNIKEIFLLEEKILNCKDENLIKVYNSHVYQNKVCNIMFFINYFLVLMVYVFRPLLTVDEKYVPEINETVIIRTPPLSTWMPFDQQEYYTLTYILHEIDLVFGSTFICVSDNFAFSLMIFAVCQIKMLRLILTNFQEYSLRIKNQLQCTQEEASFITMREAIINHKEIIQYVDDYNSSMKTVMLLDFLQSSIQLASIVLNLLMNELTLLNILYTCQFGLTMLLRLLVYYWYANEVMLQSSELGMALFMSDWHTEPLKVQKLMPVMILRCTRELCFQIGPFAVMTLRIFLGILKATYSYMMV…		2.319	0.88	2.319	0.81	n	Yes
TtetOR36PSE	36		PSE	ctg004070	1915035-1922040	+	1197	398	7	ATGGTATTTCCGAACAACCAGTTCTTAAAAGTGATAATGTACCCCTGTACTGCGATTGGAATATGGCATTTTGTATTCGAAAATCATCCTACTCTACGTAAAATCTATAAATTCTACTCTAAACTCATTTTCTCCTATTATTTTCTCTTCATGATATCCTTCTTTGTACAACTCTTTGTTATCCTTTTCAGCTCTAAATTAGAAATTGCTGCACTTATAGAAAATCTGAGTGTAACCTTATTGAATACAGCTACACTACTGAGAATCAGAGGTCTCGGAACAAAAGCTATAAAGAAAAATATAAAAAAAATATTCTTATTGGAAGAAAAAGTACTTAACTGCAAAGATGATAAGCTAATTAAAGTGTATAACTCACACGTCTATCAAAATAAAGTTTGC…	MVFPNNQFLKVIMYPCTAIGIWHFVFENHPTLRKIYKFYSKLIFSYYFLFMISFFVQLFVILFSSKLEIAALIENLSVTLLNTATLLRIRGLGTKAIKKNIKKIFLLEEKVLNCKDDKLIKVYNSHVYQNKVCNIIFFINYFLVLMVYVYRPLLTVDEKYVPETNKTVIPLSTWMPFDQQEHYTLTYTLHEIDLVFGAQFICLSDNFAFSLMIFAVCQIKMLRLILTNFQEYSLRMKNQLQCSQEEASFITMREAIINHKEIIQYVDDYNSAMKNVMLMDFLQSSLQLASIVLSLLMNELTLLNIVYTCQFGLTMLLRLLVYYWYANEVMLQSSELGMALFMSDWHTEPLKVQKLMPVMILRCTRELCFQIGPFAVMSLRIFLGILKATYSYMMVMYR	11bp deletion in exon A3 results in a frameshift.	2.419	0.88	2.419	0.81	y	No
TtetOR37	37			ctg004070	1931078-1941459	+	1209	402	7	ATGTTCTTTCCAAACAACCAGTTCCTGAAAGTGGTAATGTACCCCTGTACTGTGCTGGGAATATGGCATTTTGTATTCGAAAATCATCCTACTCTACGTAAAATTTATAAATTGTACTCTAACCTCATTTTCTTCTATTATTCCCTTTTCATGATATCCTTCTTTATACAACTCTTTGTAATCCTTTTCAGCTCTAAACTAGATATCGTTGCACTTATAGAAAATCTGAGCGTAACCTTATTGAATTCAGCTGCAGTACTGAGAATCAGAGGTCTCGGAACCAAAGCTATAAAGAAAAATATAAAAGAAATATTCGTATTGGAAGAAAAAATACTTAACTGCAAAGATGATAAGCTAATTCAAGTATATAAGTCACACGTCTATCAAAATAAAGTTTGC…	MFFPNNQFLKVVMYPCTVLGIWHFVFENHPTLRKIYKLYSNLIFFYYSLFMISFFIQLFVILFSSKLDIVALIENLSVTLLNSAAVLRIRGLGTKAIKKNIKEIFVLEEKILNCKDDKLIQVYKSHVYQNKVCNTMFFFNYFLVLMIYVFRPLLTVDEKYVPEINETIIIRTPPLSTWMPFNQQEHYTLTYTLHEIDAFFGSTLICLSDNFAFSLMIFAVCQIKMLRLILTNFQEYSLRIKNQLQCSQEEASFITMREAIINHKEIIQYVDDYNSAMKNVMLMDFLQSSIQLASIVLSSLMNKLTLVNILYTFIFGSTMLLRLLVYYWYANELMLQSSELGMALFMSDWQTEPLKVQKLMPVMILRCSRELCFQIGPFAVMTLRIFLGILKATYSYMMV…		2.378	0.88	2.378	0.81	n	Yes
TtetOR38	38			ctg010510	1489954-1527267	-	1209	402	7	ATGGATATTACCAAAAACGAACTCCACAAGGTCGCCATCCACTTTGGTTTCTTAATAGGCGCTTGGCCAATGGCTTACCAAAACAATCCAGACAAGCGTCGTTTGTACACAATCTACTTTATCCTGACCCAAATCTACGTAGTCTGTTTCTCGCTAGGGTGTTATTACCAACTGTACAATCTTCTAACAGCAGACGTCATCGACATGGAAGAACTACCGTTGAATATGTGTGTCACATTACCCAGCACCATCTGCGCCATAAGAGCATGGGCTATAAGGCGTCCCACCGTTATCAAATTGATCCGGAAGTTCTTAGATTCGGAAGAGGTTATCCTGAAGAGCACCGACGAGGAGGTCATCCAGATCTATAACTCTCACGTGAAGCACAATCGAATGAAT…	MDITKNELHKVAIHFGFLIGAWPMAYQNNPDKRRLYTIYFILTQIYVVCFSLGCYYQLYNLLTADVIDMEELPLNMCVTLPSTICAIRAWAIRRPTVIKLIRKFLDSEEVILKSTDEEVIQIYNSHVKHNRMNSVIYIVSFATQAILFLKKSSFIEKRVKYDPITNTTTTLHVLPFSAWFPFDIQEHLKLGYLLCIVDTIFIGAYFVFGDILMFGMIIFPLGQLRILKHLLSNFPKYVSRVEDQLQCDREEASFVTMRECLIKHNDIITYINDYNDSMKVLMLLDFLQSSLQLASLMVQVMIAKNIVLTAICAHFVICMLIRLLCSYWFANDILVESTELSTAVYESEWYNEPQKVKQLMITFITRTQRPLGLEIGPFATMTLEVFVKIMKTTYSYMMI…		2.039	0.85	2.039	0.83	n	Yes
TtetOR39	39			ctg010510	1589150-1614537	+	1221	406	7	ATGATTTTTCCAAAGAATAACCATCTCAAGGTCTCAATATACGCCAGCTCGGCATTGGGCATGTGGCCATTCGTTTTCGAGGAAAACTCGATTCAACGCCGACTATACGACATCTTCGGCAAATTCGTACTGTACTATTTCATCATCTTCACATCAACGATCATGATTCAACTGTTCATCATGACGAGCGGTCAAGCGGACGAGGAACTCGAAGTGCGAGACATTGTCTCTGGTCTCGGAGTCACCCTTTTGTATATAATAACAGCTTTGAGGGTGTGGATCATCAGGACCGCTAAGATAAAGAAATTGATTGGGCAAATTTTCGCCACTGAAGAGCATATTCTGAAAGGCGATGATCAGGATGTCATCCAGATATACAAGCTTCACGTGCGCCAAAGT…	MIFPKNNHLKVSIYASSALGMWPFVFEENSIQRRLYDIFGKFVLYYFIIFTSTIMIQLFIMTSGQADEELEVRDIVSGLGVTLLYIITALRVWIIRTAKIKKLIGQIFATEEHILKGDDQDVIQIYKLHVRQSQVINLVFFYNILVGTLCYFINSKSANDIEPSDLSTNKTVTIKPLPMVTWFPYDWRKHYLMSFIIQMISGLIGGLYIMFADAFHFSMIIFPLGQIRILIHVLSNFSTYVLRIKNQLQCSREEASFVTLRECILKHMKVIRYIQDYNDSLKYIMLLDFLQSSLQLASISVQLFLLEPTFINIFKYGQFTFCMVIRLTVYYWYANEIVVESLEISSAIYNCEWYDEPERVKSMMSLMILRGNKAFGLDIGPFATMTLSTFVGIIKTTYS…		2.286	0.87	2.286	0.81	n	Yes
TtetOR40NTE	40		NTE	ctg010510	1680939-1705070	-	1206	401	7	GATATTACCAAAAACGAACACCTCAAGATCGCTATCCACTTGGGTTTCGTCATAGGCGCTTGGCCAATAGCTTACCAAAACAATCCAGATAAGCGTCGTCTATATAAAATCTACTTCATCCTGATCCAAATCTACATAGTTTTTTTCTCGATAAGATCTTATTACCAACTCTACAACCTTATAACAGCTGATGTCCTAGACATGGAAGAAATACCGTTGAATATGTGCGTTACATTACCAAGTACCCTTTCCACCATTAAGTTATTGGCAATAAGGCGCCCCTCCGCGATGAAACTGATCCAGAAGATTTTGGTTTCGGAAGCATTTGTACTGAAGAGTACCGACGATGAGATCGTCCAGATATACACCTCTCACGTGAAGCAGAATCAAGTGACTAAC…	DITKNEHLKIAIHLGFVIGAWPIAYQNNPDKRRLYKIYFILIQIYIVFFSIRSYYQLYNLITADVLDMEEIPLNMCVTLPSTLSTIKLLAIRRPSAMKLIQKILVSEAFVLKSTDDEIVQIYTSHVKQNQVTNVIYLISITIEGILFLNKSMYTESPVKFDPVTNSTTTLKVLPLATWFPFDTQEHLVLGYLLCILDAIFIGSSFVFCDTLMFGMIIFPLVQMRILKHIFSNFSKYVSTVEDQLQCDREEASFVTMRECLIIHNNIIRYVNNYNNSMKSLMLLDFLQSSLQLASLMVQLMLANNIVVTIVYAQFIICMIIRLLCSYWFANDILVESSELSTAAYENEWYNEPEKVKQLMRIFIIRTHRPLGLKIGPFATMTLETFVKIMKTTYSYMMIM…	Missing tiny exon A1 (ORF likely consists of a single M).	2.028	0.85	2.028	0.83	y	No
TtetOR41NTE	41		NTE	ctg010510	1719401-1764674	+	1206	401	7	ATATTCCCAAAGAATGATTACCTGAAAATCACCATGTACTCTGGAGCACTGTTAGGAATTTGGCCGATGGCGTTTCAGAACGACATAAGATACCGTCGAATATACAACATCTACTACAGAATCGTTTTTCACTTATTCATTTTGTTCAATTTACTAACGGCTATTAATTTACTTCTTCTAATGGCAGACGAGAGAAAAGGGGTGGAAGATATACTGATCAATCTGTGCGTTACTTTACCGGCTTCAGTCACCGCTATAAAAATGTTTGCTGTGAAAAGTCGGACTATTGGAAAATTAATAAAAAAGGTGCTTGTTACAGAAGACGAAATATTGAATTGCGATGACGAGGATGTAATTCGAATTTATAAGCTCTTTGTACGGAAGATTTATTTGATAAAT…	IFPKNDYLKITMYSGALLGIWPMAFQNDIRYRRIYNIYYRIVFHLFILFNLLTAINLLLLMADERKGVEDILINLCVTLPASVTAIKMFAVKSRTIGKLIKKVLVTEDEILNCDDEDVIRIYKLFVRKIYLINTFFIINVSVEAFCYLIRSVFVDAELKLDAATNTTTVIRALPLSMWLPYNSQDYYLTSYAIQLFLGTILACYYMFMLVFSFSMIIFPIGQMKILIHVLSNYPKYVVRVQKQVGCSREEASFITMREFIIKHNEVIGYLRDYNNAMKNIILLDFLQSSIHLAAVVLQLFTKATIANIFTYVEFTFLMLLRLLVHYWYANEIMVESTNISTAIYESNWYDEPEKVKQMMRFIILRANKAIGLKIGPSSTMTLNTFMGIIKTTYSYLTVV…	Missing tiny exon A1 (ORF likely consists of a single M).	2.17	0.87	2.17	0.81	y	No
TtetOR42NTE	42		NTE	ctg010510	1777148-1808256	-	1209	402	7	AGCATCCCGAAAAACGAACATCTGAAAATAGCGATATACTTCGGCTCTTCATTGGGCGCATTCAAGATGGCATTCGAGACCAACTCATGGCGTCGACAAATGTACACTATTTACTTCACAGTGGGGTTGTGCTATACAACGTTATTCGTACTCTCTTCTTTTGTTGACCTCTACATCCTGCTGTCGAAGAGCGAGATTAATCTGGAAAAAGTGTTGCAAAATATATGTATCACGTTACCTATAACGATTTCCATCTTGAGGGTGACGGCTATGAGACGCCCTTCAGTGTTGAAACTAGTCAAGAAAATCTTGGACATGGAGAACGTGATCTTTGGTAGCAACGATGAAGAGGTTAGAAATATTTATGGAGCTCACGTGAAGCATAATCGCTTTATGAAC…	SIPKNEHLKIAIYFGSSLGAFKMAFETNSWRRQMYTIYFTVGLCYTTLFVLSSFVDLYILLSKSEINLEKVLQNICITLPITISILRVTAMRRPSVLKLVKKILDMENVIFGSNDEEVRNIYGAHVKHNRFMNIMYIISITCEGICYLNNFLYIEGVAKVDPITNTTITLKALPVSTWFPFDTQDHYALSYILSGLYVAIGTNYFMFADMLSFGMMVFILGQIRILNQIFSNFSKYVGVVKEQFQCDREEASFLTMRECILKHNEIILYIKSYNTSMRIITLLDFLQSSVHLASVVLQLLMSTTTVLNVFSYVGFACCMVLRLLLNYWCANEVMIESANISKAVYQSSWYDEPEKVKQMMRLVILRANEALGLQIGPFSTMTLSTFVGIMKTTYSYMMV…	Missing tiny exon A1 (ORF likely consists of a single M).	2.084	0.87	2.084	0.82	y	No
TtetOR43	43			ctg010510	1835267-1871883	+	1209	402	7	ATGATTTTCCCGAAGAACGACTTTCTCAAAGTCTCGATATACCTTGGCGGTTCCCTGGGGGTTTGGCCGATTGCCTTCCAGAACAACCCAGTCCTCCGCCGGATCTACGACTATTACTTCAGAACAACCTTTTTCACATTCATCGTCGTGGTGATCGTATCCGCCATGGAATTGTATGTCTTGACGACGTCGCGTGCCGATACTAAATTAATACTGAAAAATCTATGCGTCACATTACTGGCCTCATTAACAGTGCTCAAAGTGAGAGCTGTGAGAGGCAAGAACTGTCTACGACTCATCAAGGAGGTTTTAAGTATCGAGGAGGGTCTTATTAGGAGGAAGGACGAAGAATTGATGCAGATTTATAGTGCACATATCAGGCAGAGTAAAATTGCGAAT…	MIFPKNDFLKVSIYLGGSLGVWPIAFQNNPVLRRIYDYYFRTTFFTFIVVVIVSAMELYVLTTSRADTKLILKNLCVTLLASLTVLKVRAVRGKNCLRLIKEVLSIEEGLIRRKDEELMQIYSAHIRQSKIANVLYMMNIMIEGISFVMQALYNEEYVKFDPITNTTIAMKPLPMSIWLPFDTQEHYMLSFVLCMLNIVVSGIYFTFVDMFSFSMIIFPLGQIRMLIHVFNNFNQYVMKVKERLHCSRHEASFLTMRDCIVKHKEIIEFVEDYNDATKNVMLLDFLQSSIQLASLTMQFVLSEGNIFDAIVFAEFIGCMMIRLLCYYWFANDIMLESQKISTAVFESGWYDEPDDVKKMMWLVIMRANKALTLDIGPFGTMTLDVLVGIIKTTYSYMTI…		2.276	0.86	2.276	0.83	n	Yes
TtetOR44NTE	44		NTE	ctg010510	1890497-1944819	+	1206	401	7	GCAATCACCGATAACGAACAGCTTAAAGTGGCCATTTATTTTGGCTTCTTTCTGGGCACTTGGCCAATGGCTTACCGAAAAAACACGGACAAGCTTCGTCTATACAATATCTACTTCGTCGCCGCTCAAATTTACTTAGTCATTTTCACAATAAGAACTTACCCGAGATTTTCCATCCTCATAACCGCTGACGTCCTCGACATGCAAGAATTATCTATGAATATCTGCGTTGGGATCCCGACTACCGTTGCCACAATTAGAGTGTGGGCTATGGGACGTCCCACCATCATGAATCTTATACACAAGATCCTGGATTTGGAAAAGGTTATACTGAGCTGTACCGATGGAGAGGTCATCCAGGTGTACAAATCCCACGTGAGACAGACTCGAGTGTGTAGT…	AITDNEQLKVAIYFGFFLGTWPMAYRKNTDKLRLYNIYFVAAQIYLVIFTIRTYPRFSILITADVLDMQELSMNICVGIPTTVATIRVWAMGRPTIMNLIHKILDLEKVILSCTDGEVIQVYKSHVRQTRVCSLIYLSSISFESILFLSQTMFAEQPIKFDPLTNTTITLKPLPLSTWFPFDPQEHSVLTYLVSVVDVAFAASYFLYSDILIFAMIIFPLGQIRILKHLLVNFSKYVSRVKDQLRCGREEASFIAMRECLMKHNELITYINDYNNSLKIVMLLDFLLSSLQLAAVMIQVMGAGNIIISIIYAQFVICMLIRLLCSYWFANEILLESTELSAAAFESEWYDQPQKVKQLMRIFMLRTTRPLGLEIGPFTTMTLETFVGIMKTTYSYMMIM…	Missing tiny exon A1 (ORF likely consists of a single M).	2.118	0.84	2.118	0.82	y	No
TtetOR45	45			ctg010510	2032327-2051061	+	1218	405	7	ATGGATATTACCAAAAACGAACATCTCAAAATCGCCATCTACGTCGGTTTCTTCCTTGGCGCTTGGCCAATGGCGTACCGAAGCAACCCGTCTAAGCGACGTTTGTACAGAGTCTACTTCATCCTAACTCTGCTCTACTCAATTCTATTCCTCATAGCGTCTTACTATGAGATGTACCATCTGATAACATCCGAAAACAACCTGAATATACAGAAAATATTTCAGAATATTTGTATTACATTACCCAGCACCACCGCCACCTTGAGGTTATTCGCTATGATGCATCCCAATATCATAAATCATATCCAGAAGATCATAGATTCGGAAGAGGTGATATTGAACAGTAATGACGAGGAGGTCGTAGAGATCTATAAATCCCACGTTAAGAAGAATCGCATC…	MDITKNEHLKIAIYVGFFLGAWPMAYRSNPSKRRLYRVYFILTLLYSILFLIASYYEMYHLITSENNLNIQKIFQNICITLPSTTATLRLFAMMHPNIINHIQKIIDSEEVILNSNDEEVVEIYKSHVKKNRITNVLYVINVTLEAFCFFRQNSRTQIVSGSLTNGTSTYKGLPMSAWFPFDTQEHYTLSYLICIVEGLVGGTYFIYIDMLMFGMIIFPVGQIRILVHVLSNYPKYVLRVKDQLQCSREEASFVTMRECLIMHNDIITYIRDYNASMKNIALFDFMQCSFHLAIVVLQLVMGTRDLFEIVTFLQFVTCMIIRLLCSYWFANEILLQSSNISTAAFGSEWYNEPEKVKQLMRLMILRTTRPLSLQIGFFATMTLETFVKIINTTYTYMMI…		2.113	0.85	2.113	0.79	n	Yes
TtetOR46	46			ctg010510	2066339-2107395	+	1209	402	7	ATGGATATTACGAAGAATGAACATCTCAAAATCGCCATCTACATCGGCTTCTCCCTTGGCGCTTGGCCTATGGCATACCGAAACGATCCGTACAAGCGACGTTTGTACAAAATGTACTTCGGCCTCACTTTGACCTACTCAATCTTATTCAGCATCGCGTCCTTCTACGATCTGTACAATCTCGTAGTAACCGAAGACGTCCTGAATATGCCCAAAGTACTTCAGAATATGTGCATAACATTACCATCCACCATTGCTACTCTGAGGGCATGCGCTCTAACGCATCCTTCCATGACAAATCTTATTCAGAAGATCCTGGATTCAGAAGAAGTTATACTAAATAGTAATGAGGAGCAGGTCGTCAAGATCTACAAATCGTACGTTAGGCAGAATCGCATT…	MDITKNEHLKIAIYIGFSLGAWPMAYRNDPYKRRLYKMYFGLTLTYSILFSIASFYDLYNLVVTEDVLNMPKVLQNMCITLPSTIATLRACALTHPSMTNLIQKILDSEEVILNSNEEQVVKIYKSYVRQNRITNMLYIISVTFEAISYLNQLDEKPTKFDPFTNTTIVLKPLPISTWFPFDTQKHYALGYLMCITDVMICGTYFMFIDMLVFGMIIFPVGQIKILIHVLSNFPKYVLKVKDQLQCSRDEASFATMRKCLRMHNDIITYVNDYNDTMSVIALFDFMQSSMQLASVVVQLIMGEKNFINIATFIQFIICMLIRLLFTYWFANEILTQSSELSTAAFESQWYNEPEKVKHLMRLMILRTNRPLGLKIGFIATMTLEMFVKIIKTTYSYMML…		2.275	0.86	2.275	0.81	n	Yes
TtetOR47NTE	47		NTE	ctg010510	2121366-2132871	+	1215	404	7	GATATTAACACAAATGAACATCTCAAAATCGCTATCTATTTTGGTTTCGTCCTTGGCGCCTGGCCTATGGCGTACCGAAACAACCCGTCTAAGCGACGTTTGTACAAAGTCTACTTCGTGCTCATTCTGCTCTACACAATCCTATACGCCATGGGGTGCTACTATGAAATGTACCGTCTCATTACAGCCAAAAACGTCCTGAATATGCAGATAATACTTCGCAATATTTGTATTACATTACCGCTCACCATTACAATCCTGAGGGTATTGGTTATGATGCGTTCCAAAATCATAAATCTTATTCAGAAGATCTTGGATTTAGAGAAGATTATATTGAACAGTAATGACGAGGAGGTTGTCGATATCTACAAATCCCACGTTAAGAAGAATCGCGTCACT…	DINTNEHLKIAIYFGFVLGAWPMAYRNNPSKRRLYKVYFVLILLYTILYAMGCYYEMYRLITAKNVLNMQIILRNICITLPLTITILRVLVMMRSKIINLIQKILDLEKIILNSNDEEVVDIYKSHVKKNRVTNVLHIINVTLECICFLSQNSEKPITFDSLTNTTTTLKSLPLSTWLPIDSQKHYALSYAICIIHGLIGGTYYIYTDMLMFGMIIFPVGQTKILVHVLSNFPKYVLRVKDQLQCSRDEASFVTMRECLIMHNEIIMYIKDYNASMKGIALFDFMQTSFHLASVVLQLIMGTKDLFEIVTFLQFISCLITRLLFSYWFANEILLQSCNISTAVFESEWYNEPEKVKQLMRMMILRTNRPLSLQIGYFATMTLETFVKIIKTTYSYMMLI…	Missing tiny exon A1 (ORF likely consists of a single M).	2.325	0.85	2.325	0.81	y	No
TtetOR48PSE	48		PSE	ctg010510	2138340-2140701	+	677	225	7	CAAAATGAACATCTTAAAATCGCCATCTACTTTGGCTTCGTCCTTAGCGTTTGGCCAATTTTCTACAAAATCTACTTCGTACGCACTCTCGAAACATACCGTCTCATAATATCCGAAAACGTCTTAAATATGCAGAAAATACTACACCGTGTTGGTATTACATTACCCAATGGTATTGCCACCCTAAGGGTTTTGGCGATGATGCATCCCATCATCATGAATCTTATTCAGACGATCTTGGATTCACAGGAGGTTATATTGAACAGTAACGACGAGAAAATCCTCGAGATCTACAAATTCCACGTTAAGAAGAATCTCGTCACTAACGTACTCTACATCACCATGTCACATTGGATCGCATCCGATTCCCTCACCAATAGAACTACGAGTACGACCCTC…	QNEHLKIAIYFGFVLSVWPIFYKIYFVRTLETYRLIISENVLNMQKILHRVGITLPNGIATLRVLAMMHPIIMNLIQTILDSQEVILNSNDEKILEIYKFHVKKNLVTNVLYITMSHWIASDSLTNRTTSTTLKRLPLSNWSPFDAQEHYALSYFICIIDVLVGGTYFIIDMLMFGMIIFPLGQIKILLQVLSNFPKYVFELETSRGEASFVTMRECLIMHNDIL	Exon A2 donor and acceptor sites lost; exon A2 also includes ~60bp deletion and a 4bp insertion that introduces a frameshift; exon A3 includes ~70bp AT repeat insertion and 11bp deletion.	2.792	0.75	2.792	0.67	y	No
TtetOR49	49			ctg010510	2186172-2211914	+	1209	402	7	ATGGATATTACGAAGAATGAACATCTCAAAATCGCCATCTACATCGGCTTCTCCCTAGGCGCTTGGCCAATGGCATACCGAAACGACCCGTACAAGCGACGTTTGTACAAAATGTACTTCGGCCTCACTCTGACCTACTCAATCTTATTCAGCATAGCGTCCTTCTACGATCTGTACAATCTCGTAGTATCCGAAGACGTCCTGAATATGCCCAAAGTACTTCAGAATATGTGCGTAACATTACCCTCCATCACTGCTATTCTGAGGGCATGCGCTCTAACGCATCCTTCCATAACAAATCTCATTCAGAAAATCCTGGATTCAGAAGAAGTTATATTAAATAGTAATGACGAGCAGGTCGTCAAAATCTACAAATCGTACGTTAAGCAGAATCGCATT…	MDITKNEHLKIAIYIGFSLGAWPMAYRNDPYKRRLYKMYFGLTLTYSILFSIASFYDLYNLVVSEDVLNMPKVLQNMCVTLPSITAILRACALTHPSITNLIQKILDSEEVILNSNDEQVVKIYKSYVKQNRITNVLYIISITFAATSYLNQFDEKPTKFDPFTNTTIVLKPLPISTWFPFDTQKHYALGYLMCITDVMICGTYFLFNDMLVFGMIIFPVGQIKILIHVLSNFPKYVLKVKDQLQCSRDEASFATMRKCLMMHNDIITYVNDFNDTMSVIALFDFMQSSMQLASVVVQLIMGDKNFINIATFIQFSICMLIRLLFSYWFANEILIQNSNLSTAAFESEWYNEPEKVKHLMRLMILKTNMPLGLKIGFIATMTLEMFVKIIKTTYSYMML…		2.067	0.86	2.067	0.81	n	Yes
TtetOR50	50			ctg013040	107618-137395	+	1209	402	7	ATGGATATTACAAAAAACGAACACTTCAAAATCGCCATCTACTTGGGTTTCTTTCTTGGCGCCTGGCCAATGGCCTACCAAAACAACCCATATAAGCGACGTGTGTACAAAGTCTACTTCGTTCTCACTCTGCTCTACACAATTCTATACGTCATAGCGTCCTACTACGATCTGTACACTCTCGTAATATCCAAAGACGTCCTGAATATGCCGAAAATACTTCAGAATATGTGCGTTACATTACCCGGCACCGTAAGCGCTCTGAGGGTGTGTACTCTGATGCATCCCTCTATCATAAATCTCATTCAGAAGATCTTGGATTCGGAAGACGTTATATTAAGCAGTAATGACGAGAAGGTCGTCGAGATCTACAAATCCCACGTTAAGAAGAATCGCGTC…	MDITKNEHFKIAIYLGFFLGAWPMAYQNNPYKRRVYKVYFVLTLLYTILYVIASYYDLYTLVISKDVLNMPKILQNMCVTLPGTVSALRVCTLMHPSIINLIQKILDSEDVILSSNDEKVVEIYKSHVKKNRVTNVFFIINTTLVAVYFLNETDEKLIKFDPFTNTSTILKPLPLSTWFPFNTQKHYALGYIVCIIDVVICGSYFVFIDLLMLGMIIFPVGQIKILIHVLSNFPRYVLKVKDQLQCSRDEASLVTMRECLIMHNDIIKYINTYNASMSTIALFDFMQSSLQLASIVLQLIMGAKNLITVVTFAQFIFYMLIRLLISYWIANEILTQSTNLSTAVFESEWYNEPEKVKQLMKMMILRTNRPLDLKIGFLATMTLETFVKIIKTTYSYLML…		2.339	0.85	2.339	0.81	n	Yes
TtetOR51NTE	51		NTE	ctg013040	161778-193248	+	1206	401	7	ATTTTTCCTAAAAGTGAGCACTTCAAGATTACCATGTACTCCAACGCCTTGTTGGGAGTATGGCCATACATTTTCCAAGATAACCCAACGCTACGTAAACTCTACAACATTTACTCCAAGTTTACCTTCTACTACCTGATCCTGTTTTTACTGTCAGCCTACATCGAACTGTTCATCCTGATGGCAGACGATGAGAACAGGATAAAAGAAATAGTGGCCAACCTTTGCGTCACCCTCCTGTACACCATAACTGCTATGAGAGTGTCGGCCATGAAATCTACACAAATAAAATGTTTGATCAAGGAGATATTAAATACGGAAGAGGGTATTCTAAACCTCAAAGACGAAGAAATCATCAGCATTTACCGGATCCACGCAAAGCAGAATCGAGTTACTAAC…	IFPKSEHFKITMYSNALLGVWPYIFQDNPTLRKLYNIYSKFTFYYLILFLLSAYIELFILMADDENRIKEIVANLCVTLLYTITAMRVSAMKSTQIKCLIKEILNTEEGILNLKDEEIISIYRIHAKQNRVTNSIYILNIGIETLFYFLYPLSVEDQVRFNTFTNETTVIKALPLSSWFPFDPQEYHLMSYLWHVLDGSIGASYLMYIDVFTFSLIIFPLGQIRILIHVLSNFQRYVTQVKNQLGCDRDEASFITLRECILKHKDIIRYIEVYNNSMKNIMVLDFMQSSLQLASVVLQLLTELNIYSLILCGEFILCMMIRLLVYYWYGNEIMLESMNVATAIFECNWYEEPEKVKQMMSFMILRSNKALGLDIGPFDKMTLRRFLGIIKATYSYMMVM…	Missing tiny exon A1 (ORF likely consists of a single M).	1.914	0.85	1.194	0.82	y	No
TtetOR52NTE	52		NTE	ctg013040	280538-297825	-	1209	402	7	ATATTTCCGAAAAACGACCACCTCAGGGTCACGATGTATGCAAATTCTCTGCTTGGCGTTTGGCCGTACGTATTCCAAGACAGCCCGACTCTGCACAAACTCTACAATAACTACTTCAAATTCACCTTTTACTATTTCTTATTGTTCATCTTATCGACAGTCATGCAACTAGTCGTTCTCTTAACAGCGGAAGAGCTGAAAGTTGAAGAAATTGTGGCTAATCTGGCTATAACGCTCTTGTATCCGATCACCGCAAGGAGAGTTTGGGTTATCAGGAGCAAGAAGATGAAAAACTTGATAAAGCAGATTTTGGTAACGGAGGAAGCTATTTTTCAAATGAACGAAGAGGAGATTACCAAGATATATCAGGATCACGTCAATCAAAATCGGATTTGGAAT…	IFPKNDHLRVTMYANSLLGVWPYVFQDSPTLHKLYNNYFKFTFYYFLLFILSTVMQLVVLLTAEELKVEEIVANLAITLLYPITARRVWVIRSKKMKNLIKQILVTEEAIFQMNEEEITKIYQDHVNQNRIWNLSFLVSISVQIIFYFIHPLYVPASIQFDSDTNQTTVIRPLPMSSWFPYDPQQHYLASYLWQMLDGVMGASFVMFADVFSFSMIIFALGQIRILLYVLKNLPQYALKVKERLRCSSEEASFLSLRECIVKHKEIISYLDDYNSLMRNIMVLDFLQSSLQLASIVIELVVTNLSAFNVVFYGEFAICMLIRLLVYYWYANEIMLESINISTSVYECGWYGESEEVKKMMLVLILRSNKPLGLDIGPFTTMTLNTFLAIIKTTYSYMMV…	Missing tiny exon A1 (ORF likely consists of a single M).	2.438	0.89	2.438	0.82	y	No
TtetOR53CTE	53		CTE	ctg009160	2665073-2668217	+	1122	374	7	ATGGCTGTAACTTTCATGTATTTGCTCCAAGATTTGATATTCCTTGCTGGAATTCAACCGCACGAAATGCTTAAGTATAACAGCATATTTTATACTATCTATAAAAATATTTCCCACGTCATTTATGCTGTGTTAACAATATTTTTCTATTTGGAGCTCCCTAATATTTGGAACAAAAGCGAACAAGTAATAGAAAGCATTAATGTGGTATTAACTTACACTCTTTTAGTTATAAAACTGTACTTGTATAGAAACCAAAAAATTTCTGAAATAATCAGAGAAGTGATTGCAGAGGAGAAACAACTTTCGTGTTCTGAAGACCAACAAATTTTGGATATATATAAAAGTTACATTCTACGTGCAAAATATATTCAAATTTACGGTTTGATTTTTTGTACT…	MAVTFMYLLQDLIFLAGIQPHEMLKYNSIFYTIYKNISHVIYAVLTIFFYLELPNIWNKSEQVIESINVVLTYTLLVIKLYLYRNQKISEIIREVIAEEKQLSCSEDQQILDIYKSYILRAKYIQIYGLIFCTVAALFFLIPYIYKDLIVYYFKDYEVRELRQIPYHMWMPFDKNDYYLLGFAINIYFATMTVIYYFAISGLTLICLLFTSCRLQVLGYYLKNITANLDTTEDSDDKKLERIMRSYVVEHKKIIKFTENLNDCIKNMTLLEFVVLSAQIALILFEGFTSRDLRIMLVCIHHVLLLLAQMLLFYWHADEIRYESILISEALYETEWYTYSSNVNKTIQIMMIRCQRPLTLTVGSFGDMSLVMALK	Missing exon E.	3.159	0.81	2.478	0.8	y	No
TtetOR54	54			ctg009160	2693232-2700944	+	1194	397	7	ATGGCTATAACTTTCATGTACTTGCTCCAATATTTTATATTCCTTGCTGGAATTCAACCGCACGAAATGCTTAAGTATAACAGAATATTTTATACTATCTATAAAAATATTTCCCACGTCATTTATGCTGTGTTGACATTATTTTTCTATTTGGAGCTCCCTAATATTTGGAACAAAAGCGAACAAGTAATGGAAAATATTAATGTGGTATTAACTTACACTCTTTTAGTTATAAAACTGTACTTGTATAGAAATCAAAAAATTTCTGAAATAATCAGAGAAGTGATTGCAGAGGAGAAACAACTTTCGTGTTCTGAAGACCAACAAATTTTGGATATATATAAAAGTTACATTCTACGTGGAAAATACATTCAAATTTACGGTTTGATTTTTTGTAAT…	MAITFMYLLQYFIFLAGIQPHEMLKYNRIFYTIYKNISHVIYAVLTLFFYLELPNIWNKSEQVMENINVVLTYTLLVIKLYLYRNQKISEIIREVIAEEKQLSCSEDQQILDIYKSYILRGKYIQIYGLIFCNAAALFFLIPYIYKDLIVYYFKDYEVRELRQIPYHMWLPFDKNDYYLLGFGINVYFATMTVIYYFAISGLTLICLLFTSCRLKALGYYLENIKANLDTTEDSDDKKLERIMRSYVVEHKKIIRFTENLNDCIKNMTLLEFVVLSAQIALILFEGFTSRDIRIIFVCFQHVLVLLAQMLLFYWHADEVRYESVLISEALYGTEWYTYSSNVNKTIQIMMIRCQRPLTLTVGSFGEMSLVMALKILKGAYTVVTFLQHNYKIGATHN		3.791	0.84	2.719	0.78	n	Yes
TtetOR55NTE	55		NTE	ctg009160	2568935-2573526	-	1203	400	7	AAAGGAAAAACCACTCTTCTAATGTACGTGAAAACCATAATGCTAATGGTAGGAGTTTTGCCGTACCAACTAATAAATTTTAACAGAAACCTATATACTTTATTTAGATATGCAATACAAGCCTTTCTTTTATCATTTTTAATGGCATTATGGATGGCAGTACCACTTCAAGAAAAATCCATCGACAGCTTCCTTCAAAGCATAAACATTCTAATCTCCTACGCCATAATGATCTCAAGAGGTCTTGTGTGCATAACACACAATATTAGTGCACTGATAACGGATATTGTTTCTTACGAAAAGAAAATTCAAGAAAGCGGTGAAGAGGTTATTCAGGAAATATACCAATCAGTTCTGAAAAGGTCCAAGATAATGCAAATATTCTATATAACATTAACT…	KGKTTLLMYVKTIMLMVGVLPYQLINFNRNLYTLFRYAIQAFLLSFLMALWMAVPLQEKSIDSFLQSINILISYAIMISRGLVCITHNISALITDIVSYEKKIQESGEEVIQEIYQSVLKRSKIMQIFYITLTCISGLSFVAKSFEHILFSSEIKFNSTLEARASLPYQMKLPIDENEHYLIAVAVHNGCAILATFYYSFVHCILVILPLTITLRLKILNFEVKSIKSIRRESNTFLGERKQLEHVKIIIRKCIEEHINIIENCAALNNGINYLMLIEFLLSSAQMSVMLFSFTTTGDSNVKWFSLVFLFQNLVQLLILYWHANEIKEQSVALCDALYETDWYEYNKSINATLLIMMVRVQRPLSLTIGPFGEMSLTTAVKIIKAAYTYVMFMKHVYDEK	Probably missing a very small upstream exon A1.	2.996	0.82	2.996	0.79	y	No
TtetOR56	56			ctg005180	2053814-2056237	-	1173	390	7	ATGGATTCGCATATGTTAAAGTACATCCAGTACATAATGATCTTTTCAGCCACTTTACCATGTGATTTAATTAATACCCATCGACAACTATATATCCATTACCAGTATTTAATTCAAGCAAGCCTCATAACTTTCTTATTCTTCATGTACGGAGGAATTTTCATCTGGGATGGTTCCATAGAAATGCTAATAAAAGTCATCAGTGATATAGGCATATACACTATCGTATACTTGAAGGGAGTGGCTTGCATGTCAAGCAATATGATGAAGCTGATAACAGGAATCCCCGCATTCGAAGCGGATTTGAGGAATAACAATAGCAAGAGAATTTTGAATGTTTATGAGAAAATAAATAAAAAATCTAAACTAATTCAGCTGTGTTACATAATGATCACGTAC…	MDSHMLKYIQYIMIFSATLPCDLINTHRQLYIHYQYLIQASLITFLFFMYGGIFIWDGSIEMLIKVISDIGIYTIVYLKGVACMSSNMMKLITGIPAFEADLRNNNSKRILNVYEKINKKSKLIQLCYIMITYITFIAFTIPHFIDFAGTRHVSPNTTAVRTTPYHWWLPFDGDKYYAASFLLQMYCALLATNYYCFIEIILVVLPLHVILRLKVLKTSLIELETVKTEIKDRDNIIKRLLNDQIQEHIEIINNCQLLNSAVKFIMLLEFLVASIQLSLALFQIIAATQSGILIFSAIFIFQTLLQLLIQYWYANQVREESVEIGKAAYEFRWYEYSKSIKTNIHIMIMQSQKPLTLTIGPFGNMTLEMFVKIIKAVYTYMTFMKSAYED		2.608	0.83	2.608	0.79	n	Yes
TtetOR57	57			ctg006070	41581-51874	-	1179	392	7	ATGGAATCGCATATGTTAAAGTACGTCTGGTACGTAATGATCATGGCAGGCACTTTACCACGTGATTTAATTAAAACCCATCGACAACTATATATCTGTTACCGGTATTTAATTCAAGCAAGCTTCATCACATTCTTTTTCTTCACCTACGGAGCAATTTTCATCTTGGATGGTTCTGCAGAAATGCTAATAAAAGTTATTAGTGATACAACCATGTTCACTGTGGTATATGTGAAGGGAGTAGCTTGCATGTCAAGCCCTATGGCAAAGCTGATAAAAGAAATCACCCTGTACGAAGCAGATTTGAGGAACAACAGTAATCTGAGAGTTTTGAATGTGTACGAAAAGATAATTAAGAAATCTAAACTAATTCAACTATTTTACATATCGCTCTCGTAC…	MESHMLKYVWYVMIMAGTLPRDLIKTHRQLYICYRYLIQASFITFFFFTYGAIFILDGSAEMLIKVISDTTMFTVVYVKGVACMSSPMAKLIKEITLYEADLRNNSNLRVLNVYEKIIKKSKLIQLFYISLSYLSVFAFIIPHFINFVSTQHASSNTTAVRMTTPYQWWFPFDGDKYYVASYLLQTYCVFIAANYYCFSETLLTVLPLHITLRLKVLKNNLTELDEIMKMETENKESMIIKLLNVQIQEHVNIISNCLLLNTAVKYITLLEFFMASVDLSVTLFQMTSVIKGGTPIFFVTYIFLSLFKLFLQYWQANEIREESVEIGDAAYEIRWYECSKGIKTNIHIMIMRSQKPLTLTIGPFADMTLEMFVKLIKAVYSYVTFMKATYGY		2.254	0.84	2.254	0.8	n	Yes
TtetOR58	58			ctg011190, ctg006070	15288-16229; 373390-374052	-	1179	392	7	ATGGATTCGCATGTATTAAACTATGTCTGGTACATAATGATCATTTCAGCCACTTTACCACGTGATTTAATTAAAATTCATCGCCAACTATATATCTGTTATCGGTATTTAATTCAAGCAAGCTTCATCACATCCTTTTTCTTTACTTACGGAGCAATTTTCATCTTGGATGGTTCTGCAGAAATGCTAATAAAAGTTATTACTGATACAACCGTGTACACTGTGGTTTATGTGAAGGGAGTAGCTTGCATGTCAGGCAAAATGGCAAAGCTGATAAAAGAAATCACTCTGTACGAAGCAGATTTGAGGAACAATAGTAATCGGAGAGTTTTGAATGTCTATGAAAAGATAATTAAGAAATCTAAACTAATTCAACTATTTTACATATTTCTCTCGTAC…	MDSHVLNYVWYIMIISATLPRDLIKIHRQLYICYRYLIQASFITSFFFTYGAIFILDGSAEMLIKVITDTTVYTVVYVKGVACMSGKMAKLIKEITLYEADLRNNSNRRVLNVYEKIIKKSKLIQLFYIFLSYLLLFTFTVPHFINFVSTQHVDSNTTAVRITTPYQWWLPFDGDKYYVAAYSLQTYCIFIAANYYCFSETLLTVLPLYITLRLKVLKNYLTELDEMVKMETEIKESMIIKLLNVQIQEHVNIISTCLLLNTTIKYITLLEFFMAAIDLSLELFQLTSVMNGGTLIFLVTFISLSLFKLFLQYWQANEIREESLEIGKAAYEICWYECSKSIKTSIHIMMMRSQKPLTLTIGPFGDMTLEMYVKIIKAIYTYMTFIKGTYGY	Split over two scaffolds.	2.633	0.84	2.633	0.79	n	Yes
TtetOR59PSE	59		PSE	ctg011190	357439-364047	-	822	274	7	ATGGATTCGCAAATGTTAAACTACGTCTGGTACATAATGATCATTTCAGCCACTTTACCAAGTGATTTCATTAAAACTCATCGATAATTATACATCTACTACCGGTAATTAATTCAAGCAAGCTTCATCACATTCTTTTTCTTTATGTATGGAGCATTTTTCATCTTGGATGGTTCTGCAGAAATGCTATTAAAGGTCATGAGTGATACAATCACGTACACTGTGGCATATGTGAAAGGAGCAGCTTGCATGCCAAGCAATATGGCAAAGCTTATAAAAGAAATCACCCTGTAAAAAGCAGATTTGAGGAACAATGGTAACAAGAGAGTTTTGAATGTGTACGAAAAGATAATTAAGAAATCTAAACTAATTCAACTATTTTACACATTGCTCTCGTAC…	MDSQMLNYVWYIMIISATLPSDFIKTHR*LYIYYR*LIQASFITFFFFMYGAFFILDGSAEMLLKVMSDTITYTVAYVKGAACMPSNMAKLIKEITL*KADLRNNGNKRVLNVYEKIIKKSKLIQLFYTLLSYLLLFTFTISHFINFVSIQHXIRLLINTAVKYITLMEVTLGGNSTFLVIYTSVSLLKLSLQYWCANEIREESVEIGKAAYEIRWYDCSKSIKTNIRIMIMRSQKPLTLTIGPFGDMTLEMFVKLIKTIYSYMTFMKSTYGN*	Exon A truncated at 3' by ~300bp; three stop codons in exon A; exon B truncated at 3' by ~50bp.	15.639	0.58	8.558	0.67	y	No
TtetOR60	60			ctg011190	326086-343346	-	1179	392	7	ATGGATTGGCATATGTTAAACTACGTCTGGTACGTAATGATCATGGCAGGCACTTTACCACGTGATTTAATTAAAACCCATCGACAACTATATATCTGTTATCGGTATTTAATTCAAGCAAGCTTCATCACATTCTTTTTCTTTACTTACGGAGCAATTTTCATCTTGGATGGTTCTGCAAAAATGCTATTAAAAGTCATTAGTGAATCAACCATGTACACTGTGGTTTATGTGAAGGGAGTAGCTTTCATGTCAGGCAACATGGCAAAACTATTAAAAGAAATCACTCTGTACGAAGCAGATTTGAGGAACAATAGTAATCGGAGAGTTTTGAATGTGTACGAAAAGATAATTAAGAAATCTAAACTAATTCAACTATTTTACATATTTCTCTCGTAC…	MDWHMLNYVWYVMIMAGTLPRDLIKTHRQLYICYRYLIQASFITFFFFTYGAIFILDGSAKMLLKVISESTMYTVVYVKGVAFMSGNMAKLLKEITLYEADLRNNSNRRVLNVYEKIIKKSKLIQLFYIFLSYLSLFTFTVPHFINFVSTQHVDSNTTAVRMTTPYQWWLPFDVDKYYVAAYSLQTYCVFIAVTYYCFSETLLTVLPLYITLRLKVLKNYLTELDEIVKMETENKESMIIKVLNVQIQEHVNIISTCLLLNTTIKYITLLEFFMASFDLSLELFQLTSATLGGNSLFFVIYSSVSLLKLSLQYWCANEIREESVDIGKVVYEIRWYECSKSIKTNIHIMMMRSQKPLTLTIGPFGDMTLEMFVKLIKTVYTYMTFMKSTYGN		2.174	0.82	2.174	0.81	n	Yes
TtetOR61PSE	61		PSE	ctg011190	294525-316601	-	1179	392	7	ATGGATTCGCAAATGTTAAACTACGTCTGGTACATAATGATCATTGCAACCACTTTACCACGTGATTTTATTAAAACCCATCGACAACTATATATCTGTTACCGGTACTTAATTCAAGCAAGCCTCATCACATTCGTTTTTTTTACTTACGGAGCAATTTTCATCTTGGATGGTTCTGCAGAAATGCTAATAAAAGTCATTAGTGATACAACCATGTACACTGTGACTTACGTGAAGGGAGTAGCTTGCATGTCAAGCAATATGGCAAAGCTGATAAAAGAAATCACCCGGTACGAAGCAGATTTGAAGAACAACAGTAACAAGAGAGTTTTGAATGTCTATGAAAAGATAATTAAGAAATCTAAACTAATTCAACTATTTTACATATTGCTCTCGTAC…	MDSQMLNYVWYIMIIATTLPRDFIKTHRQLYICYRYLIQASLITFVFFTYGAIFILDGSAEMLIKVISDTTMYTVTYVKGVACMSSNMAKLIKEITRYEADLKNNSNKRVLNVYEKIIKKSKLIQLFYILLSYLLLFTFTIPYFINFVSTQHVGSNTTAVRMTTPYQWWLPFDVDKYYITSWLLQTYCAFIAINYYCFSETLLTILPLYITLRLKVLKNNLTELDEIVKMETKNKESMIIKLLNVQIQEHVNIIRTCLLLNTTVKYITLLEFFMASVDLSVTLFQMTSVILGGNSAFLVLYIFLTLFKLLLQYWRANEIREESVEIGKALYKIHWYECSKSIKTNIHIMMMRSQKPLTLTIGPFRDLTLEMFVKLIKAVYTYLTFIKGTYGY	~17,000bp insert in exon A creates a frameshift and early stop.	1.956	0.83	1.965	0.81	n	Yes
TtetOR62	62			ctg011190	269389-273012	-	1179	392	7	ATGGATTCGCAAATGTTAAACTATGTCTGGTACATAATGATTATTTCAGCCACTTTACCAAGTGATTTTATTAGAACCCACCGACAACTGTATACCTGTTACTGGTATTTAATTCAAGCAAGCTTAATTTCTTCCCTTTTCTTTACGTTCGGAGGAATTTTCATCTTGGATGGTACTGCAGAAATGCTAATAAAAGTCATTATTGATACAACCATGTACACTGCGGCATATGTGAAAGGAGTGGCTTGCATGTCAAGCAATATGGCAAAGCTTATAAAAGAAATCACCCTGTACGAAGCAGATTTGAGAAACAACGGTAACAAGAGAGTTTTGAATGTGTACGAAAAGATAATTGAGAAATCTAAACTAATTCAACTATTTTATATATTTCTCTCATAC…	MDSQMLNYVWYIMIISATLPSDFIRTHRQLYTCYWYLIQASLISSLFFTFGGIFILDGTAEMLIKVIIDTTMYTAAYVKGVACMSSNMAKLIKEITLYEADLRNNGNKRVLNVYEKIIEKSKLIQLFYIFLSYLGLLAFLAPSFVNFVSTQYVGLNTTAVGIKTPYQWWLPLDVDKYYVASYLLQTYSAFIAIHYYCFNETLLTILPLYITLRLKVLKNNLSELDETVKMETENKESMIKKLLNDQIQEHVNIISNCLLLNVTVKYITLLEFFMASVDLSVTLFQMTSVILGGNSAFLVIYISLTLFKLLLQYWRANEIREESVEIGKAAYEIRWYECSKSIKTNIRIMIMRSQKPLTLTVGPFGDMTLEMFVKLIKAVYTYLTFIKGTYGY		2.687	0.79	2.687	0.82	n	Yes
TtetOT63	63			ctg013610	2175830-2182684	+	1200	399	7	ATGTTCGATCGTACTTATGGCATCTTACACCTTCAAGGAGTGCTGATGAAAATACTGGGAACATGGCACTACACCTGGAACAATCGTTTCGTTAATAAAACTTACAGATACTACTATGCATTTATGAACATTTACAATCTCATATTCACCCAGAACCTACTGTTCAACATGATAACAAAATGGCACTGCAAGGAAATAAGCTTAAAATTGGCAGTCCTTTACGCTCACCATACGAACGCAGCCATCGTAGCTTTCCTATCCAAAGGGGCGAACATGAAAGAGGCCATATCCTTTATGCTGCGATACGAGCAATCGACTAGTTTGCGAGAAGAACCGGCGTTGAGGAACACATACAATACCTTCACCAAATTGAATGTGAAGATAGGCGTGTTCGTGATG…	MFDRTYGILHLQGVLMKILGTWHYTWNNRFVNKTYRYYYAFMNIYNLIFTQNLLFNMITKWHCKEISLKLAVLYAHHTNAAIVAFLSKGANMKEAISFMLRYEQSTSLREEPALRNTYNTFTKLNVKIGVFVMILPTILGATLAYTLWVLVTFKGAETPGCTMTRWLFYQISYPFDVDKYHGLAIVFDLIQCFFVLSLHVYNKMVNVTLATFQLGQVKVLQEMFKNLDDGAKKLQEEENIGFQDAVEVLVDKCIKRHQQILRYMYLLHKATGTIIFIEFFSSSSDLAVFLIGSIAAPTLQESVLCFEIFFIIIFQTLPFYWLSNEIYVQSQAVSGIIFTETNWTVYRRSIRKKLFLVVLRCNKPLVFRATAVGDMTLDTYIKIVKGCYTIVTFFNSTLN		3.127	0.84	3.127	0.76	n	Yes
TtetOT64	64			ctg000930	119251-124274	-	1194	397	7	ATGTCTGATACGGTTCATCTGAAACTTCAGAGGCGCCTGATGATACTAATCGGCCAATGGCACTTTAAAACTCATAACAAACTATATTTTATCTTGTACAAGATCTATTCTTATCTCATCATCTTGCAAACAGTGATTATGACGCTATTAATACTAGTGACATTATTTTTACATTGGAATTGTAAAAGCAGGGTGATAGAACTCTTCTGCTTTTATTTTCAGTACTCCAACAACCTTATGATGTTAATTTTGATAAGAATCAATAGAATAGATAAGATCTTTGAATATATTTTGGACTACGAAAAGACAGCGATAGAATCTTCTACTGAATTTGAGCAAAAAATCTATTTGAAACATGCAGAATTGAACAACAGAGATAGTTTTATCATTTTAACCATG…	MSDTVHLKLQRRLMILIGQWHFKTHNKLYFILYKIYSYLIILQTVIMTLLILVTLFLHWNCKSRVIELFCFYFQYSNNLMMLILIRINRIDKIFEYILDYEKTAIESSTEFEQKIYLKHAELNNRDSFIILTMSTFAAVYYYTTSVRQSVISESTEICPLIKGIFYQIWLPFDAEQYYWLVLVNDISFYISIVSITIYREIMSFSLTSFMLGQIRMIQHKLRELEKDAGEIQKEFRINFDDALLISLKRCVKKHHKVLELMEMMKTSTSLYMLMLYFSNTFELTAYTFQLISNMSFYNMLRCLCVFFMMIVQLYIFYSYTDEVSLQSTIISDIIYNETNWIQYNQTVKKHLLLIMRRSQKQMAFQATGLGDLDLETFTKLIKLCYSIVACLRTTYNM		3.136	0.81	3.136	0.79	n	Yes
TtetOT65	65			ctg014250	974173-979674	-	1194	397	7	ATGTCCGATACGGTTCATCTGAAACTTCAGAGGCGCCTGATGATAATAATCGGCCAATGGCACTTTAAAACTCATAACAAACCATATTTGATCTTGTACAAGATCTATTCTTATCTCATCATCTTGCAAACAGTGATTATGACGCTATTAATACTACTGACATTACTTCTACAATGGAATTGTAAAAGTAGGGTGATAGAACTCGTCTGCTATTATACTCAGTACTCCAACAATCTTATGATGATAATTTTGATAAGGACTAATAGAATAGATAAAGTCTTCGACTATATTTTGGACTACGAAAAGACAGCGATAGTATCTTCTACGGAAATTGAGCAAAAAATATATCTGAAACACGCAAAATTAAACAACAGGGATAGTTTTATCATTGCAGCCATG…	MSDTVHLKLQRRLMIIIGQWHFKTHNKPYLILYKIYSYLIILQTVIMTLLILLTLLLQWNCKSRVIELVCYYTQYSNNLMMIILIRTNRIDKVFDYILDYEKTAIVSSTEIEQKIYLKHAKLNNRDSFIIAAMSSFTAVYYYTISVRQTIIGESTEICPLTKGIFYQIWLPFDAEQYYWLVLVNDIIFYLNVVGITIYREIMTFSLTSFMLGQIKIFQQQLRQLEKEAGKIQEECRVKFDDALLISLNRCVKKHQKVLELMEMMKSSTSLYMLMLYFSNTFELAAYIFQLISEVSFYNMLRPLCVFSMMIVQLYIFYSYTNEVSLQSTTISDIIYNETNWIEYDQTVKKHLLLIMRRSQKQMAFKATGLGDLSLQTFTKLIKLCYSIVACLRTTYSV		3.026	0.84	3.026	0.75	n	Yes
TtetOT66NTE	66		NTE	ctg013000	714459-726790	-	1209	402	7	NATACAAACCAAACTATAATCTATTTGAATCTCCACAAATACATGATGATGATTGTTGGCAAATGGTACATCGGATTTACAAATAAAATTCTCGATAAAGCATATAGATTATATTCAATAACTTTTGAGATCTTCGTCATGATGGTAACTCAACAGATTTTTATATCGATATTCATATATAGAAAATGTTCAAGTCCAAGACTTATAGAGCTAATTTGTTATTATATTCAATACACCAACATGTACGTATCAAGCTTGTTGTGCAGAAGGGCAAGCATGAGGAAAGTTTACGAATACATTTTTGACTACGAGAAAACCAAATTAACTAAAGAACATGGAGACATATATCTTAAATACACCAAGATAAACAGAAGGATGCTTGGATTTTTTGTTTCCCTA…	XTNQTIIYLNLHKYMMMIVGKWYIGFTNKILDKAYRLYSITFEIFVMMVTQQIFISIFIYRKCSSPRLIELICYYIQYTNMYVSSLLCRRASMRKVYEYIFDYEKTKLTKEHGDIYLKYTKINRRMLGFFVSLTNITGAIWYILIIKHSLSEQNMDFCALKRGINFQIWYPFDMYNKYYFLTVMIDVSFYFSVVFIHIYNKLTPVTFMLFELGQIEILQNMIKCIDRNVSTLEKSKNTDRNQAVLMQLKNCVRKHQEIIRVLHMMDKACKQIVLIIFFSNSVELAAFIIQLLTVTSFADILRTAGIICMLITQIFIFFWYANEMQVQSSEISDVLYNHTDWIHYGKPARVMMLLMMARSQKPLTFNAAIIGNMSIDTFKRIMKLCYSITASFRAIVNGR…	Missing small exon A1.	3.182	0.83	3.182	0.78	y	No
TtetOT67NTE	67		NTE	ctg010710	397906-402784	-	1185	394	7	NNCAGGCTCGATCCCTTCATAAGCAACCATCAACGGTTATTAATGATACTTGGAGGAAAATGGTTCATAGGCTTTCCCAACAAAAGAATAAATTTTTTCTATAGAATCTACTCATTTGTAGTGGAGTGGTTTTTTGTTATAATGGTGAGTGAGATTTTTGTATCTATGATAAAGTTCAGAAATTGTCCAAATAAGATAGTTGATTTAATCTGCTATTTCATCCATCACTCAAATTCAAACATATGCAGTTTTCTGTCGAAAAATAAGAATATGAGAAAATGTTTTACTATCGTTATCGATTACGATCGAAAATTATCTGCGCCTTCGTCTCGCCTCTACAAGGAATACGTAAATTTAAACAGAAAAGTTACAGCGTTTTTTGCTGTAATATCAATCGGG…	XRLDPFISNHQRLLMILGGKWFIGFPNKRINFFYRIYSFVVEWFFVIMVSEIFVSMIKFRNCPNKIVDLICYFIHHSNSNICSFLSKNKNMRKCFTIVIDYDRKLSAPSSRLYKEYVNLNRKVTAFFAVISIGTGLLWYYLAVKSTFTAEATDDCPIYKGILYQIWYPFDLYNKAYILVCILDALLFTVVALTLIYNKTGPVIFFIFIIGQLKILQNQLRTLEETISKRVNEEKRNYNEAVIKEIIICIKSHQEIIRFMILVEKACKDIMLIIFFSNSLEMAAYAIQFIVVNSMAEFIKDFGVFGLAVTQLFITFWFTNEILVESTAIADVIYNETNWLKFNKTANQLLMLMMTRAQQPLTIKLATIGHMSINIFTRIMKLCYSVVTFFRTVYL	Missing small exon A1.	3.593	0.8	3.593	0.77	y	No
TtetOT68PSE	68		PSE	ctg010710	2449529-2457130	-	1068	356	7	AAGCTCGATCTCATCATAAGAAACCTTCAACAAGTATTAACGATACTTGCAGGAAGATGGTTCAACGGTTTTGCCAACAAAAGAATAAATTTTTTCTATAAAGTGTACTCATTTGCAGTGGAGTAGTCTTTTGTTATAATGTTGCATGAGGTTTTCGTAACTATAATGTTCAGAAATTGTCCAGATAAGATAGCTGATTGAATCATCTATTTCATCCATCATGCAAATGCAAACATATGCAGCTTTCTGTCGAAAAATAAGAATATGGCAAAATATTTTTCTTTCATTATTGAATACAATCGAAAATTATCTACGTCTTCATCTCGCCTCTATATGGAATACGTCAATTTAAACAAAAAACTTGCAGTGTTTTTTACTGTAATAACATTGGGGACTGGA…	KLDLIIRNLQQVLTILAGRWFNGFANKRINFFYKVYSFAVE*SFVIMLHEVFVTIMFRNCPDKIAD*IIYFIHHANANICSFLSKNKNMAKYFSFIIEYNRKLSTSSSRLYMEYVNLNKKLAVFFTVITLGTGFIWYVLVIKGAFIAEGPEDCPIYKLLYQTWYPSDFYNKAYIRVLILDASLFIIVLLIPIYIKTGPVMFIFIIRQLWILQNQPRTLDESVSKLVEKENRNYDEAVIKEIIVCIKSHQEITTFMTLVENVCMGIVITFFTNSIEMPAYTIQFLVSTAVAGVIYNKTNWLKFTKAANQLLMLMMTRS*QPLTIKLTTIGHMSINIFTRIMKLCYSVVTFFRTGYL*	A missing acceptor site, 3 frameshifts, and a stop codon in first two fragments of exon A2; frameshift in exon B; exon C apparently deleted; stop codon and missing donor site in exon D; missing small exon A1.	15.168	0.48	6.257	0.67	y	No
TtetOT69	69			ctg014760, ctg011740, ctg002290	8386-13288; 31990-32191; 107922-146558	-	1161	386	1	ATGAAAAACGATCATATTTATTTAGCTTTTACAATTAAAATTCTTAATTTCATAAATATGTGGCCTGATAAGAAGAAGAGTAGTGACTTCTTGAAAAAATATTATATCTTACTTATAATCTGTTTATCTATTGGTGCAATTATGACCGACTTCATAATTCAGTGTTCTGAGGAAGATACTACTTTTACAAGTTTGGTTGATTCTTTAATAGCATTAAGTGCCCTACTAAGTGTTATCTATATTTCTCTGTGCTTTATACATAAAATAAACGACATACAGATATTAACAGAAAGTCTCAGAATATTTGAAGATTACATTCCAAAATATATCATTGAAGAAACTGAAGCGAAAGCTAAACTACATACTAAATTGTTTATTATATATGGAATTATGGGAAAC…	MKNDHIYLAFTIKILNFINMWPDKKKSSDFLKKYYILLIICLSIGAIMTDFIIQCSEEDTTFTSLVDSLIALSALLSVIYISLCFIHKINDIQILTESLRIFEDYIPKYIIEETEAKAKLHTKLFIIYGIMGNIFYDFLPWLTYRQCNNTRTNHMIKYGIPCGGIVNYVLPFRQDYFPLAEISIMDQMLVSNIGTLIVMTVTMLVSGILIHLSANLKYLKSLISGISHVPNNKIMGHIILCVKYHTAICNFSDQINDAFSTMMLVHITWTSFIISILGFGIIMDTNYSNSVRFSLHLGGWLGMILLVCFYGQILMDDSFTVSEAVYETLWYEKSPTIRKYLNFFLLRSQKPLVLKAAGVKVMCLSTFLGVLYNAYSYFTLMLKIKP	Split over three scaffolds.	2.418	0.9	2.418	0.76	n	Yes
TtetOT70	70			ctg002260	1052991-1056149	-	1182	393	1	ATGGACATCTTACGTATTAACATCATGGCTCTAAAATTTTTCCTTATATGGCCTATTGATTGGTTGAGTTCTATAAGTAACAATGTTCTCGCCTTTCTTCAAATTTTTATAATCAGTATAAGTGCAGTACAAACTTCTTCATCCATAATACATCAGTTTGCTATTGGAGTTGAGGATATAAACATTATTTTAGAAGCTATTATTGCCATGGCAGATTATATTGGATGCATATACATTTACATTTGTTTCCGAGTAAACATGCCAAAAATTAACAAGATAATTAAAAAAACACTTATTTTCTTACAGTACTGTGATATGAAGATTATACAACAAACGGAAGAACAAGTGCAATTGTACACTAAAGGTATTATCATCTACTTTTTCTTTGGTGTATTATTG…	MDILRINIMALKFFLIWPIDWLSSISNNVLAFLQIFIISISAVQTSSSIIHQFAIGVEDINIILEAIIAMADYIGCIYIYICFRVNMPKINKIIKKTLIFLQYCDMKIIQQTEEQVQLYTKGIIIYFFFGVLLNSLLPVLDYNNCYDRRLSDYYRMHDPCGMPTRIWAPFEVNSTISYYLEFALYAYSCMNIAYIVLTITMALVGLLIHISAQIRNMKICLLDVFNTPCRAKLSSTCSDIDMENKLKFCVEYHITVIKYTQEVFEAFSVMLIIHVGLTSLILGIICYHIVVVGAIMDKVRYFLQLMGWIGILFLTCFYGQLIIDESSSIADAAYQSEWYNSPNHLRRNLCFMVMRAQRPLKLRVANVEISLVTFLSVMKTAYSYFTLLLSISQ		2.619	0.9	2.619	0.78	n	Yes
TtetOT71	71			ctg006020	686655-696809	-	1161	386	1	ATGTACGAATTATCCAAAGACAGCCTTTTTTATCAGACACTCACATTTCTGAAAGTGACTTATAGCATTCCAAATAATCTAGAGAAATATTACTTGAAAAAGTTTATTGTTGCAACGGCAGTGTTAAAATTTGTTAGCTTCATATTTCTAGCTGGATTTCCTTTTTACCATATAGTGTCAACACTTAAGGGTCACATCGATGTTGATTTAAGCGAAGATATTTCTATCATTTTGGCTGGATCCGGTACTCTTGTTTTATCGACTCAATTTACATTGAATTACGAGAAATGGTCGGCAATTTACACAGATCTATCAAACTGCAGCCAAATCGTGAATCGATCTCAATTAGGCAAATTAAGGAAACGTTTGAATTTCTTTTCGAGTTTGTACATTGTTTAT…	MYELSKDSLFYQTLTFLKVTYSIPNNLEKYYLKKFIVATAVLKFVSFIFLAGFPFYHIVSTLKGHIDVDLSEDISIILAGSGTLVLSTQFTLNYEKWSAIYTDLSNCSQIVNRSQLGKLRKRLNFFSSLYIVYMIMGLLSYTLVSVLDFKRCNTINKEHGLEEICGTILPIKLPFGNSNGLPVITIINVIQFVVAAYSVLSGGCVCFIVYESTEFIVFYLRNLKDNFLTVFDVESPEERSKRLRSCVKRHDYLLRLARRVNNLVRKTAGHMSLICAIVFGCLGNQALKYKPIGAVIFLLGYIIALFFLCHSGQILMDETFSISYAVYDSKWYEGDAKIMKDIRFIIARCQLPEYLSALPLGSFNYPLFLMIMKTSYTYLTLLQQSM		2.611	0.9	2.468	0.77	n	Yes
TtetOT72	72			ctg006020	668407-680593	-	1170	389	1	ATGTATAAAATATTAAAGAACCAACTTTTTTACCAGACTCTCACATTTTTAAGAGTTCTTCACGGCGTTCCCAATAATTTAGAAAATTATTACTTAAAAAAGTTTCTTCTCGAAACTGCAGTGCTGAAACTTGTAAGTTCCGTGTTTATTGTGGTATTTCCTTGTTACCACATACTGACGTCTCTTAAAGGCCATATCGATGTTGACTTAAGCGAAGATATTACCATGATATTGGCTGGAATGGATACGCTTATTACATCGACCCAGTTTACATTCAATTACAAGAATTGGTCGTCATTTTATATAGAACTGTCAAACCTAAAACAATCTGTAAGTCAATCAAATCAACCTCACCTCGAGAAATTAAGGAAATGCTTGAATCTAATGTCGGGCATGTTC…	MYKILKNQLFYQTLTFLRVLHGVPNNLENYYLKKFLLETAVLKLVSSVFIVVFPCYHILTSLKGHIDVDLSEDITMILAGMDTLITSTQFTFNYKNWSSFYIELSNLKQSVSQSNQPHLEKLRKCLNLMSGMFAGSMIIGLSLYTIVSVLEITSCKKTNEQYGLNEICGTIVPIKLPFGNSNRVMVVVVINVIQFFALAYLVLSSGSICFMVCESTVYIVFFLRHLKNDFVKVFDVDCPEKRRERLGSCVTRHKYLLRLAEKLNSLVKSTTGHMSIICAVILGCLGNQALVHKPVGAVIFLLGYAFAMFDLCHSGQMLMDETFSVAYAIYESKWYEGDAEIMKDISFIMARCQLPEHLNALPLGNFNYPLFLMIVKTSYSYLTLLRQNL		2.497	0.9	2.497	0.76	n	Yes
TtetOT73	73			ctg006020	712044-718632	+	1158	385	1	ATGTTTAAAATATCAAAAGATGAGCCATTTTTTACCAGTTTGAACTTCTTGAAGAAAATGTATCACATTCCTGCCTCAGCCGAAAAATCTTATTTGAGGAAATATTATACAATTTTTCTGTTGGTAAAGGTTGTAACCTTTTTTTTCTTATCTGTTGGACCCTTATTACATTTGATTATGTCTATAAGAAATAATTCGGGGAAAACCATAACAGAAGACGTTTCTATTATATTTGGAGGCACAGGAGCTAGTACTGTCACATTGATGTTTTCACTAAAATACCTACAATGGTCCAAATATTTTGAAGATTCAACCAGCTCAGCCCCATACAAACCAAGAAAACTTCGTGAATGTGTCATCCGTCTCAACCGCTTAAGCAGAATATGCTTGATCATTTGT…	MFKISKDEPFFTSLNFLKKMYHIPASAEKSYLRKYYTIFLLVKVVTFFFLSVGPLLHLIMSIRNNSGKTITEDVSIIFGGTGASTVTLMFSLKYLQWSKYFEDSTSSAPYKPRKLRECVIRLNRLSRICLIICICTTIIYCTEALYSSKGCKEQNGTDKSNDICPLLTPIWMPFGQNNFTVGLIVFALQVICDGILTGQPFLAECFIIYESTEILICHIAQLNEDLRNTFELTSTMEKKRRFRLCVEYHIYILKMGNRLNFLIKYTAGHMWLLTALVCGCVANQIINTKPMGSITYLVAWLFALQCFCHSGQRIKDKTLSVADAIWNSKWYTADPMTLKNVQLMLLRSQKPIDFEALPIGITEYPLFFATLKAAYTYFAIFRKSQ		2.887	0.88	2.566	0.77	n	Yes
TtetOT74PSE	74		PSE	ctg006020	733882-741364	+	1107	369	1	ATAATTAAAATATCGAAAGGCGAGCCATTTTTTACCAGTTTAAATTTCTTGAAGAAAACGTATCAAATTCCTGCCTCAGCCGACGAATATTATTTGAGGAAATATTACTCAATATTTTTGTTAGTAAAGGTTGTAAACTTTTTTTCCATTTCTGTTGGACCTTTATTACATATGATTATGTCTATAAGAAATAACTCTGTGAAAAATCTAACAGAAGACTTTTCTATTATGTTTGGAGCCACAGGAGGTGGTATTGTTACTTTGATTTTTACACTAAAATACCGACAGTGGTCCAAATATTTCGAAGATTTAACCGCCCCATACAAGCCAAGAAAACTTCAAGAATATGCCAACCGTCTCAACCGCTTAGGACGAATATGCGTCTTCAGTTGTATTTGG…	IIKISKGEPFFTSLNFLKKTYQIPASADEYYLRKYYSIFLLVKVVNFFSISVGPLLHMIMSIRNNSVKNLTEDFSIMFGATGGGIVTLIFTLKYRQWSKYFEDLTAPYKPRKLQEYANRLNRLGRICVFSCIWVSIIYGVAALYNSKGCKDLNGTDKSDDICPVFAPIWLPFGQNNFTVGLIVLSLQAICNGCLTGQPFLAECFIMFESTEILICHISQLREDIRSTFELTSTLEKKERFRLCVEYYVYILKMEKRLN*LIKYTAGYMSLLSALVCGCVANQILNTKPMGSIMFLMAWLFALLCFCHSGQRINDKTLSVAEAIWDSKWYTADPMTLKDVQLMLLRSQKPIFLTDYPLFFATIKAAYTYF	Start site now isoleucine, frameshift in exon A2, stop codon in exon B, ~21bp deletion in exon D, exon E interrupted by repeat region before stop codon.	3.181	0.85	2.852	0.75	y	No
TtetOT75	75			ctg006020	751335-773900	-	1161	386	1	ATGTATAAAATATCGAAAGATAAACCATTTTACAGTTCCTTGATACTTCTAAAAGCTATGTTTGCCATTCCAAATAATTCAGAAAATTCTTACATGAAAAAGTTTTTGATATTGTCTACTTTGCTGAAGTTTGTAAGTATAGTAGTGTTCGTGATAATTCCGTGCTACCACATAGCAGTTTCTATTAAAGAGGAAGCTAATATTGACTTAAGTGAGGATGTGACATTAATTTTCGCTGGAGGTGGTGCTGTTATAACAACATCGTATTTCACATTTAATTTCGAAAAATGGTCCTCATTTTTTATACACCTATCCGAATGTACACGACATGGAAATCATTCAGGATTAGAAAATCTCAGAAAACATTTGGATCTGTTCTCCCGAATTGTTTCTATGTAT…	MYKISKDKPFYSSLILLKAMFAIPNNSENSYMKKFLILSTLLKFVSIVVFVIIPCYHIAVSIKEEANIDLSEDVTLIFAGGGAVITTSYFTFNFEKWSSFFIHLSECTRHGNHSGLENLRKHLDLFSRIVSMYMIFCFIAYTGISLSQASNCKERNQEYGLKEVCGVIIPIKLPYKNNYTVIELVAINIIQYICVNYSILSGGIVCFMVYEATKFVVFYFENLKTHFVEVFDVSDSEEQRNRLRYCITYHQQMLRLSQELSSLVRKTTGHLSIECALVYGCIGNQALQNKPVGAIMFLFGYIVALFYLCHSGQILMDVTLSISVAVYESKWYKRDAKIMKDILFIIARSQIPEYLNAFPLGSFNYPLFLVIMKTSYTYLTLLQQSM		2.734	0.91	2.734	0.76	n	Yes
TtetOT76PSE	76		PSE	ctg006020	796884-806203	+	1005	335	1	TTTTTTGCCTGTTTGAACTTCTTCAAGAATGTGAGTCAAATTCGTGCCTCTGAAAAATCTTATTTGAGAAAATATACAATTTTTTTGTAGGTAAAAGTTGTAACATTTTTTTCCTTGTATGTTGGACTTTTATTACTTATGATTATGTCTATAGTCACCTTAATGTTTTCACAAAAATACCGACAATGGTCCAAATATTTTAAATATTCAACCAGCTCAGCCCCATACAAGCCAAGAAAACTTCGTGAAAATGCCAACCGTCTCAACCGCTTAAGCAGAACATGCTTGATCATTTGTATGTGGACTACTATCATTTACAGCACAGCAGCCTTATACAGCTCAAAAGGATGTAAAGAACCAAATGGAACTAACAAAAGTAATGACATTTGTCCTCTTCTC…	FFACLNFFKNVSQIRASEKSYLRKYTIFL*VKVVTFFSLYVGLLLLMIMSIVTLMFSQKYRQWSKYFKYSTSSAPYKPRKLRENANRLNRLSRTCLIICMWTTIIYSTAALYSSKGCKEPNGTNKSNDICPLLTPIWMPFGQNNFTVGLIVFALEVVCDGFLTEQPFLAEFFIIYKSTEILLCHIAQLNEDLRNTFELTLTLEKKKRFRLCVEMGDRPNFLIKYTAGRMSLLTALVCRCIANQILNTKPMESITYLVEWLFALLCFCHLGLRIKDETLSVADAIWNSKWYTADPMTLKDVQLMLLRSQKPIDFEALPIGVTDYPLFFTTLKAAY*	First 27bp deleted from A1, A1 donor site lost, ~60bp deletion from 5' end of exon A2, ~20bp deletion from 3' end of A2 due to repeat region, donor site missing for exon D, premature stop in exon E due to repeat region.	6.169	0.69	4.928	0.7	y	No
TtetOT77	77			ctg006020	812734-826267	+	1155	384	1	ATGTTTAAAATATCGAAAGGCGAGCCATTTTTTACCAGTTTAAATTTCTTGAAGAAAACGTATCAAATTACTGCCTCAGCCGACGAATCTTATTTGAAAAAATTTTACACAATTTTTTTGTTGGTAAAGATTGTAACCTTATTTTCCATTTCTGATGGACCTTTATTACATATGATTATGTCTATACGAAATAACTCGCAGAAAAACCTGACAGAAGACTTTTCTATTATGTTTGGAGCCACGGGAGGTGGTATTGTCACTTTGATTTTTACACTAAAATACCGACAATGGTCCAAATATTTCGAAGATTTAACCAGTTCAGCCCCATACAAACCAAGAAAACTTCCAGAATATGCCAACCGTCTCAACCACTTAGGCCGAATATGCGTCTTCAGCTGT…	MFKISKGEPFFTSLNFLKKTYQITASADESYLKKFYTIFLLVKIVTLFSISDGPLLHMIMSIRNNSQKNLTEDFSIMFGATGGGIVTLIFTLKYRQWSKYFEDLTSSAPYKPRKLPEYANRLNHLGRICVFSCIWVTIIYGIAAYNSKGCKDLNGTDKSDDICPVFAPIWLPFGQNNFNVGLIVFSLQAICNGCLTGQPFLAECFIMFESTEILICHISQLRKDIRSTFEVTSTLEKKKRFRLCVEYHVYILKMGKRLNLLIKYTARHMSLLSALVCGCVANQILNTKPMGSIIFLMAWLFALLCFCHSGQRINDKTLSVAEAIWDSKWYTADPVTLRDVQLMLMRSQKPICFEALPMGVTDYPLFFATIKAAYTYFALFRKSL		2.863	0.87	2.73	0.75	n	Yes
TtetOT78	78			ctg006020	846276-852220	+	1158	385	1	ATGTTCAAAATAGCGGAAGGCGAGCCATTTTTTACCAGTTTAAATTTCTTGAAGAAAACTTATCAAATTCCTGCCTCAGCCGAAAAATCTTATTTGAGGAAATATTACACAATATTTTTGTTAGTAAAGGTTGTAGCTTTCTTTTCCGTTTCTATTGGACCTTTATTACATATGATTATGTCTATCAGAAATAACTCGAAGAAAAATTTGACAGAAGACTTTTCTTTTATGTTTGGAGGCACAGGAGGTGGTATTGTCACTTTGATTTTTACACTAAAATACCGACAATGGTCCAAATATTTCGAAGATTTAACCAACTCAGCCCCGTACAAACCAAGAAAACTTCATGAATATGCCAACCGTCTCAACCGCTTAGGTCGAATATGCGTCTTCAGTGGT…	MFKIAEGEPFFTSLNFLKKTYQIPASAEKSYLRKYYTIFLLVKVVAFFSVSIGPLLHMIMSIRNNSKKNLTEDFSFMFGGTGGGIVTLIFTLKYRQWSKYFEDLTNSAPYKPRKLHEYANRLNRLGRICVFSGIWVTIIYGIAALYNSKGCKDLNGTDKSDEICPMFAPIWLPFGQNNFTLGLIVSSLQAFCNGYLTGQLFLAECFIMFESTEILICHISQLRKDIRSTFEVTSILEKKKRFRLCVEYHVYILKMGKRLNLLIKYTAGHMSLLSALVCGCVANQILNTKPMGSIMFLMAWLFALLCFCHSGQRINDKTLSVAEAIWDSKWYTADPVTLRDVQLMLMRSQKPICFEALPMGVTDYPLFFATIKTAYTYFALFRKSL		2.195	0.88	2.195	0.77	n	Yes
TtetOT79	79			ctg006020	959327-964461	+	1158	385	1	ATGTTCAAAATATCGAAAGACGAGCCATTTTTTACTTGTTTAAACTTCTTGAAGAAAATGTATCACATTCCAGCCTCAGCCGACGATTCTTATTTGAGGAGATATTATGCAGTGTTCTTGTTGGTGAAGGTTATAACCTTTTTTTTCGTTTTTGTCGGACCTTTATTACATATGATTATGTCTATAAGAAATAATTCGGGGGAGAACCTAACAGAGAACTTTTCTATTATGTTTGGAGGCACAGGAGCTGGTATTGTGACCTTGATTTTTTCACTAAAATACCGACAATGGTCCAAATATTTTACAGATTTAACCAGCTCAGCCCCATTCAAACCAAGAAAACTTCAAGAATATGCCAAACGTTTTAACCGTTTAACCAAAATATTCATCTTCAGTTGT…	MFKISKDEPFFTCLNFLKKMYHIPASADDSYLRRYYAVFLLVKVITFFFVFVGPLLHMIMSIRNNSGENLTENFSIMFGGTGAGIVTLIFSLKYRQWSKYFTDLTSSAPFKPRKLQEYAKRFNRLTKIFIFSCTWANIIYGISALYNSKGCKEPNGSDKSDDICPVFEPIWLPFGQNNLTVGLIIFVLQVIFNGLLTGQTFLAECFVMYQSTDILTCHIDQLNENLRRTFEVTSTLEKRKRFKICIEYHVYILEMGNRLNLLIKYTAGHMSLLSALVSGCVANQILNTKPIGSIIFLVMWLFALLCFCHSGQRIKDKSLSVAEAIWDSNWYTEDPTTLKGVQLMLMRCRKPIYFEALPFGVTDYPLFFATLKAAYTYFALFRKSL		2.945	0.88	2.631	0.76	n	Yes
TtetOT80	80			ctg001110	519334-529409	-	1158	385	1	ATGGCAGAAGAAAATATCCGCGCTTTTGAAAACACGTTAAGATATCTCCGTTTTTTCGTGATTTGGCCTAAAAATGAAAAAGAAAGAGAATCCAAAGTTTTCTATTTAAAATTTTCTTCACTCTCCATTTCGACTTCTATTTTACTTTTTGGAAGCCTAGTTCATATGATATTGGCTATATACGAAAAGAATGGATCTTCTCTAGACCTCGACATTGCAATGATCATTTCAATGGTGGGTACATATTATTTCAACTTTTCCTACATTTCAAATACCAAGGAGATCGCCGACTTATACAAGAACATAACAGATTTTAGAACTTTCGAAATGCCTCCTGGTTACAAATCCTTTACAAAAAAATGGAACAAGCGATCAGTGTTACATTTCACGTACTACGTA…	MAEENIRAFENTLRYLRFFVIWPKNEKERESKVFYLKFSSLSISTSILLFGSLVHMILAIYEKNGSSLDLDIAMIISMVGTYYFNFSYISNTKEIADLYKNITDFRTFEMPPGYKSFTKKWNKRSVLHFTYYVVVALSFFLSLVVESMKCQNNDQEKKKEACGLLANIWLPFSIDFYPLKQIVIGCQVYSAFFSYVGSSTISFSILESMEHVIFRLEYVRQLFKEALETCGYQSQKSVFFHTIRSHIFVISLAEKLNKCYSACVFVHVLFTGVILGCFGFQMMQGPHLVTVLLFVGWYFSLIMVAIGGQRLMDEANSIGHAIYNTAWNDLEIDIKKSIVMVLMRCQKPVFLRAGPFGYMSFAMIVTILKTAYSIITLMKSTAGSA		2.976	0.89	2.84	0.78	n	Yes
TtetOT81	81			ctg001110	535696-548266	+	1161	386	1	ATGGGGACTACTGAGATAATTGTGGCAGAAAATTCTAGGAAATACTTAAGCCGAAACCTAGTGTTTCCTAAAGGAAAGGATGTAGACAATCCTGGTTTAAAATTTTATTTGAAATTGATCATTGTAAATTTGTCCACCATTATGGTTCTGATTGGGATTTTGTTGCATTTTGGGATAAACATAAAACGAAAAACTTATATTAACATAGACCTAGACCTGGCCGAAGCGATCGCGCTTACGGGAGCTTACGTTTTCAATTTCTCCTACGTCAGGCAGGTTAAGAATACAGCGGAAGTTTACAAGCTTCTATCCGATTTCCACACCTTCGGAATCCCAAACAATTTCAAAACCGGCAACGAAAGATTAAATTTCCTCTCCAAACTTCATTACATATATATA…	MGTTEIIVAENSRKYLSRNLVFPKGKDVDNPGLKFYLKLIIVNLSTIMVLIGILLHFGINIKRKTYINIDLDLAEAIALTGAYVFNFSYVRQVKNTAEVYKLLSDFHTFGIPNNFKTGNERLNFLSKLHYIYITFTVCVFCYAPLTEAGKCERENAEKNLQEICGLLENIWLPLDIEDYARYKWVFYFYQSYAAFIIYQTSSMISFSIVEMVEHLIIKLNHVKHVFLEALAEEDEQIRKVKFGNAVKYHVYVIKISNMVNTSFKWCMFVHVLLTGAILGCVGYRLVNSNSLGAICLFIGWLASLVMVSISGQRLTDQSWSLGDNIYYISEWEHLNKELQRDLAMLILRCQKPIYLHAGPFGYIKYAIVITVLKTSYSYLTLLSQTS		2.013	0.91	2.013	0.79	n	Yes
TtetOT82	82			ctg005170	577208-611603	-	1149	382	1	ATGACGCGCAATATAAGTTGCTTCAAAACAACTTTGAAAATATTTCACTATTACAATGTTTTTCCTGGCCCTGACTTGAAGCCCGCAGAATCATATTTAATGAGATTTACAGTTACGTGCCTGATTTCTTCAGTACTTTGTGTTGGTAGCTTCTTGCATGCCGTGTATTCTATCAGAAGTCACAACCAGCTATATTTATACAAAGACATCGCCTATGTTCTTTCTATGCTAACGGGCTACTCCTTCTTCATCATGTTTCCACTGAATTTAAGACCAGCAACCAAACTGTTCCAATTCTTGACCAACTTCGAAACCTTCGGCAAACCGCCAATGTTCGAGCAACGCAACGAAGAGCTGAACAAATTTTCCAAATACCACTACGTGTACATTAACCTGGCT…	MTRNISCFKTTLKIFHYYNVFPGPDLKPAESYLMRFTVTCLISSVLCVGSFLHAVYSIRSHNQLYLYKDIAYVLSMLTGYSFFIMFPLNLRPATKLFQFLTNFETFGKPPMFEQRNEELNKFSKYHYVYINLASFSFLLVTNLFTPGKCRKDNEEFNLHEICGLVTNAWLPFDIDYSPVKQIFTALQVFSIFYVYVTAGTVTWFIMEIVEHISVRIDHIKKLFVSALNQGDPRKMERGFRFAVKYHSRVLELEGYFNNCFSIPMFCMMVLAAAVLGCAAFGYMQAGSSSLLVMCVSWFNALSLVCIGAQRLINENVSIAEVIYQTKWYNAEPRLKKDIMFVLMRCQRPMKLRAAAFGVMNHAMIVTVSRAAYSYISLLRASS	A second exon A1 is within the first intron. Possible alt splice, but no transcriptomic evidence.	1.956	0.9	1.956	0.8	n	Yes
TtetOT83	83			ctg005170	624351-662442	+	1155	384	1	ATGGGAGAGATTTCGTGCGCCCAATTCACCATGAAAGTACTCCGTTTTCATGGGCTATTTCCTGCTGAGGGCAGAGAATTAAATCCTGGGTTTTTCTTCTACTTGAAATTCACACTTCTGACATCTTGTGGGGGATTAACGTTGATAGGAAGTGTGCTACACCTCATCAAAACGATGAAAGTTGACACCTACCACGGATGGGACACTGACCTGTCTTTCACGCTCACATTGAGTGCATCCATGTTCTTCAGCACCCACTTTCTATGGAAGATCAAATCCGTCTCCGAACTCTATTTATTCTTTTCGGACACTGAGAAATTCGGAAAGCCGATCAATTTCGACGAGGACAACGCCTATTACAACAAATGTTCAAAGGTCCATTACGTATACTTGGAAACC…	MGEISCAQFTMKVLRFHGLFPAEGRELNPGFFFYLKFTLLTSCGGLTLIGSVLHLIKTMKVDTYHGWDTDLSFTLTLSASMFFSTHFLWKIKSVSELYLFFSDTEKFGKPINFDEDNAYYNKCSKVHYVYLETLLSGTMAFCTYLHSRCDKIDNDVDFPEVCGILTYAWMPFPINYFPVKQIVLIVQWLGVHHLYMTGGMFAWLVLETVQYIRIRIRHVNYLFKKAVEEKDPKKCREKFNYAARYHSQLFSLEYKVNQALGVFMFTHIAITAPIIATGMFAILSGKSTTSFLICCGWFGGLAITSLPGQWLQDECFKVGTDLYQADFNHCPLDIKKDIMVVIYRTRRPMCLRTISIGILDYRMFAGVLKASYSYINLLLQSKKD		1.951	0.89	1.951	0.79	n	Yes
TtetOT84	84			ctg005170	668914-682983	-	1158	385	1	ATGTCGCATACACGTATTGTATGTGCTGGAAATACCATAAAAATCCTTCGACTCTTCGCAGTGTTTCCTGCGGAAGGCAAAGAATCAAATCCTGGTGTTTTCTTTTATTCAAAATTCGCAATTTTAACTGGTTTTGCATGCGTGGTGGTTGCTGGAAGCCTGTTGCATTTGATTCAAAGTATTAAAGCTAATGTTTATTTCAGTTTGGACTCGGATATTCAGTACGTGTTGTCTCTAGGAATAGCTGTTTTTTTCACGAGCCATTTTGTGTTCCGAATCCCATCCGTGACAAAACTCTGCTTATTCCTCTCGGATTTCGAAAAGTTCGACAAACCCATCGACTTCGACAAGGATAACGAATTTTACAATAAGCTGTCTAAGTTCCATTATATCTACTTA…	MSHTRIVCAGNTIKILRLFAVFPAEGKESNPGVFFYSKFAILTGFACVVVAGSLLHLIQSIKANVYFSLDSDIQYVLSLGIAVFFTSHFVFRIPSVTKLCLFLSDFEKFDKPIDFDKDNEFYNKLSKFHYIYLEVLVVGIVIISTYLRFQECRTFNEKYGLQEICGLFAYTWMPFDIDYSPVKQILLVIQLVGAHYLYMVAGMFAWFAFETTQHIRIRVRHVNYLFREAIGETDPRKCREKFNFAAMYHAQLFSLEGQINEAFGMFMFTHLACTAPIIATGVFAVLSGGSFSSFLVCLGWFGGLMMVCFSGQWLQDECFAVGIDLYNSEWLNCSLDIQKDMMIVIRRCRTPMTLKASSFGILGYSMFVGVLKASYSYMALLMQSR		2.139	0.91	2.139	0.81	n	Yes
TtetOT85	85			ctg005170	686830-707343	-	1158	385	1	ATGGCGAATACACGTATTGTATGTGCCCAAAATACGATTAATATCTATCGCCGCTTTGGGCTTTTTCCTAAAGTTGGAAAAGAATTAGATCCAGGGGTGATGTTCTACTGCAAGTTCGCAGTTTTGACGTCTTTTGCAAGCGTTGTGGTAATTGGAAGCTTCTTGCATTTGATTCAAAGTATCAAAGCTAATGTTTATTTCAGTTTGGACTCGGATATTCAATACGTGCTGTCTCTAGGAATATCCATTTTCTTCGGGAGCCATTTCGTTTTCAGAATCAAATCCGTGACAAAGCTCTACATATTCCTCTCCGATTTTGAAAACTTCGGAAAACCCATCAATTTCGACGAGGACAACAAATTCTACAACAAGTTATCAAAATGTCACTACATCTATTTA…	MANTRIVCAQNTINIYRRFGLFPKVGKELDPGVMFYCKFAVLTSFASVVVIGSFLHLIQSIKANVYFSLDSDIQYVLSLGISIFFGSHFVFRIKSVTKLYIFLSDFENFGKPINFDEDNKFYNKLSKCHYIYLEILLVGILLISTYLRFQECTTLNEKYGLHEICGLFAYTWMPFDIDYFPVKQIFLSIQLIGTHSLYSCAGMFAWFVFETTQHIRIRVRHANYLFQTAIAEKHPRKCRRKFNFAARYHSELFSLEEQINEAFGMFMFTHLACTAPILATGVFAVLSGGSLSSFLVCLGWFDGLMMVCFSGQWLQDECLAVGIDLYNSDWLSCSLDIQKDVMIVIRRSRTPMTLKAFSFGILSYNMFVGVLKASYSYMALLMQSR		2.195	0.9	2.195	0.81	n	Yes
TtetOT86	86			ctg003560	230645-239943	-	1242	413	4	ATGTTTGATGATATTGCTAAAAAAACCATAGATAGTAACGACTATGCAAAACGATGTATGTGGTTTCCAAAATTATTATTGGGTTCAGTTCACTTGTGGCCTGGAGATGGAAGAAAAATATTAAGAATTTTAGCTTTCTTTTTAATGTTGGGTGTATGTTTTTCTATTGAATATGGTCTCTATAACTTCATTACCCACTTTTTCTCAGACTACAATGGAAGTTTTTCTGCAATAGCATTGTTCAGCTCCACGATGCAGGTGATATTGAAATCATCTGTATATTTCTATTACATGAACAAAATTGGAAAAATATTAGACTCCATTATGACAAAGTTTTGGCCTTGCAATCTGGTTGGTCACGAATGCGAATGGAATATAAGGAAATTTTGTGATGCCGTT…	MFDDIAKKTIDSNDYAKRCMWFPKLLLGSVHLWPGDGRKILRILAFFLMLGVCFSIEYGLYNFITHFFSDYNGSFSAIALFSSTMQVILKSSVYFYYMNKIGKILDSIMTKFWPCNLVGHECEWNIRKFCDAVVIAVLIFYGDSQVYSLIFCTSPLFRSGRQTPYQTSYPFNYTNTPQYQIIYATQALASFYIIKSVIIGVDSVFMVICCNITVQYRLLGNILSKLGTAEVGELNEKLDSLNLSDNTMENTSENEKLFVRCVHHHQLLLRIADETQDVYNIIGTFQLAFTFIAVSFTSFVFTTRKNITLFQTFNLGTFTTANMIQLYCYCFVATELNYEISNFSVKVFNSNWYEIDSLNLKRNLIFFIARCQKENKFTALKLIPLDYDTFIQVLRTTFS…		4.432	0.89	2.614	0.79	n	Yes
TtetOT87	87			ctg003560	209763-226793	-	1230	409	4	ATGCTTGAAGTAATGTCTAGGAAAATTTTTAACACAGATGACTGTGTAAAAATATGTTTGTGGTTTCCAAAAATGCTATTGAGTCTAGTATGTTTGTGGCCAACAAATCCACGGAACGTATTCCAAGGTTTTATGTTTTGTTTAATTATCGGAGTGTGCATGTTTATTGAATATGGCTTATACAATTTCATTGTTAAAAATTTCAAGGATTTTAATGAAAGTTTTACTGCGATATCATTCTTCTCTACAACTATGCAGGTTATGGTAAAGTCATCGGTGTTACACTACTATAGAGATACAACCAGAAATATTTTAGACAAAATTTCCCTCAAGTTTTGGCCATCTGATCTAGCTGGAAAACAAATTGAAATATCTTTGAAAAAATATTATCGTACTCTA…	MLEVMSRKIFNTDDCVKICLWFPKMLLSLVCLWPTNPRNVFQGFMFCLIIGVCMFIEYGLYNFIVKNFKDFNESFTAISFFSTTMQVMVKSSVLHYYRDTTRNILDKISLKFWPSDLAGKQIEISLKKYYRTLLLGMLCVYLNGLFFSIAFIASPLFRNGRQTPYKTIYPFEYTDSPQFEIMYLVQCFANSYIVLNVIVGVDILFMAICCNLTAQYRMLGNILFYLGSRKLKKINEKLFVLDDFSPKKLNMDQEQNFFYQCVNYHQLLLRVTQDVENVFNTIGFFQLGFSITAICLASFVITRENVEFNQLINIAIYISGHIVQLFCYCSVATDVNFEMNKLSQYIFTSSWYQTDSLIVKRDMVFFIEMSQKVKKLSALKIFPMNYQTFIQVLRISFSF…		5.141	0.9	2.653	0.77	n	Yes
TtetOT88	88			ctg008810	1085450-1094906	-	1146	381	3	ATGAAGATGGAAATGCGTTTTCCGATATTAAAAATATGCATGGTGCTTTTTTCATGGATTGGTGTGCATCCGCAGAAAAAACATAGTTTACCGCAAATAATTATATTTCTTCTTAATTTAATTTCTCTATGGATTCTTATTTATCTAGTTATAATGTTTTTGGTATATAAAGATGAGATCAACGTATCAGATATAACTACAGCTTTAGAATCGATTTTATTACTCATTCATGCTATGATAAAATTGGTCCTACTTTTTGCAAAAAGAAGTGAAGTGTTTGATCTACTAGAAAGTATGAAATTATTTTGGAAAGTAAAAGACGTCCAAGATGAAGCTGAGAGAAAAGAGCATTTTGAATATTTAAAATTTATACAGATTACATTTTTTATATATAAAACC…	MKMEMRFPILKICMVLFSWIGVHPQKKHSLPQIIIFLLNLISLWILIYLVIMFLVYKDEINVSDITTALESILLLIHAMIKLVLLFAKRSEVFDLLESMKLFWKVKDVQDEAERKEHFEYLKFIQITFFIYKTLCISTAITFTCKTIFVGGDDLIFTTYKPDWIPFNVMLFYEGIVFVFGLYCPAHGMDMFLLTIMLLTKMQFKLLNQEVRRVFAKPEKDSKDIDAKIKKIVDYHNFMLDFVNRLNDIFSEGMLGYVIILVLSMAVEMYIVSTQNSITASVKAVIYMTNGILEFIICYCLPGQAVTDEAERAADYAYFGEWYENPTTSVKVAQTLIIGRSQKKTQISAGKLVKIDLETCLITLKTIVSYAMFIRTISAIET		2.645	0.89	2.645	0.76	n	Yes
TtetOT89	89			ctg008810	1042915-1063892	-	1128	375	3	ATGTACTACAACGTAGGTGTCTGTATGAAGTTGTTTGATATACTGGGGGTACATCCAGAAAAACAGGGTAACTTAATGCAAAAATTGTTATTCCTCTGGACGATTGCCCTAAATTCAAGTATAATTATCTTATGTGTAGTACTGCTTTATAAAAAGGAACATATTACCATGATTGATATAACCGATGCAGTAGAAACTATAGGAATATTACTACATGGTTTCATAAAGGAAATAAATCTGTACATCAAAAGACCGTTGATATCGAAATTAATCAAGGAAATGTACGGAAATTTTTGGAAACTAGAAAACATAAAGGATCCCAATATTAGGTTACATCAAGAAAAATTTGTCGCAATGGTGAAGAATGTTTTGCAATGTTTCAGTTTCTTATGCTTCTGG…	MYYNVGVCMKLFDILGVHPEKQGNLMQKLLFLWTIALNSSIIILCVVLLYKKEHITMIDITDAVETIGILLHGFIKEINLYIKRPLISKLIKEMYGNFWKLENIKDPNIRLHQEKFVAMVKNVLQCFSFLCFWLAISFMVNGFLGQAVFVMYLPEWFPFYLSVLYQSFTFVTTITFPVFCTDILIFTTFMLTSLQFKMLNEEIRNMFGNTEVNPIDEATIKRRIEKCVNHHIFLKNFVKLLNDTFSQVLFLYNGEIILALCVEMYIVSMQNSLETAVKAALYVFAGMFQYTVCYCIAAQAITDEAAEVANSVYFGKWNDQPESLAKTAMLVMMQNGQTPVIITALKFMKVNLETCLKTTQTIISYCMFLRTMGIK		2.748	0.89	2.748	0.77	n	Yes
TtetOT90	90			ctg006010	515015-522889	+	1080	359	3	ATGACCGTATTAAGCGATAACTATTGCTTTAAACATTTCCTACTTATTGGGGTTCATCCCTACTATCCGATGCCTAAATTTCGTGTATGTTTTAACATTGCTGTATGGGTGTGGGTAATTTATTTAGTGGCATATCAGTTCTGCCTTGATGGAAATTTAGAAGCAGTGGAGTCGACTACAATACTGTTTATGGTTGAAACAAAATACGTGACATTTGTCTTTGCAAGGCACGTTATACAAAAAATTTTAAAAGCCAGGGAGCAGTTTTGGGAAGTAGATATTCCCGATGAACAAATAACATTTCTTACACTGTACATTAATAGATTCACGAAATATTTCAAAGTAACATTCGTATTGGGCTTATTGACAGTAGGAGGAAAACCTTTCATTTCCCCTGGA…	MTVLSDNYCFKHFLLIGVHPYYPMPKFRVCFNIAVWVWVIYLVAYQFCLDGNLEAVESTTILFMVETKYVTFVFARHVIQKILKAREQFWEVDIPDEQITFLTLYINRFTKYFKVTFVLGLLTVGGKPFISPGATVFNCYIPSFASFYIVYIAELYVILIGASAYICFGVFTCSLLTSVVTQFRLLNLKLQDLKFDIDGTPQEFEKCRYKLIKLIRYQQFLLRFVKMMNTLLSIHLAVLMALYIPLTSMLLVNERPLLERCKVLFQISSFLAESFLVYGYPTELLMDQVSNIAESIYCDCEWYLPQVFKLRQYFVFMIARSQYSVYIKAGGHWIINNSAVLAIVKTTYSFYTFLQQQRS	Unusually short exon B.	3.177	0.84	3.177	0.74	n	Yes
TtetOT91	91			ctg006010	526953-538823	+	1080	359	3	ATGATTGAATTAAGCGATAACTATTGCTTTAAACATTTCCTACTTATTGGGGTCCATCCCTACTATCCGATGCCTAAATATCGTGTGTGTTTTAACGTTGCTGTATGGGTCTGGATAATTTATTTAGTGGTATATCAATTCTATCTTGATGGAAATTTGGAAGCAGTGGAGTCTACTACAATACTGTTTATGGTTGAAACAAAATACTTGACATTTGTCTTTGGCAGGCACGTTATACAAAAAATTTTAAAAGCCAGGGAGCAGTTTTGGGAAGTAGATATTCCCGATGAACAAATAACATTTCTTACACGGTACATTAACGGATTCACAAAATATTTCAAAGTAACATTCGTAGTGGGCTTATTGATAGTAGGAGGGAAACCTTTCATTTCCCCAGGA…	MIELSDNYCFKHFLLIGVHPYYPMPKYRVCFNVAVWVWIIYLVVYQFYLDGNLEAVESTTILFMVETKYLTFVFGRHVIQKILKAREQFWEVDIPDEQITFLTRYINGFTKYFKVTFVVGLLIVGGKPFISPGATVFNCYIPSFASFNIVYIAELYVTLIGASAYICFAIFTCSLLTLVVAQFRLLNLKIKDLKFDIEKTPQEFEKCKYNLIQLIKYQQFLLRYVKLMNTFLSIHLAVLMALYIPLTGMLLVNERPLLERCKVSFQIFSFLVEAFLVYGYPTELLMDQVSNTGETIYCDCEWYLPQVVKLRQYFVFMIYRSQYSVYIKAGGYWMVNNSAILAIVKTTYSFYTFLQQQRE	Unusually short exon B.	3.127	0.83	3.127	0.74	n	Yes
TtetOT92	92			ctg006010	544189-551722	-	1080	359	3	ATGCATTTAAAAATGAGAAACAGCCACTGTTTTAAACATTTTCTTTTTCTTGGGGTTCATCCTGATCATACATTGGCTAAATTTCGCGTTATTTTCAACATTGCAGCGGTAATTTGTCTATTTGTTTTAGTGGCAATCAAATTTTTTGATGATGGTAATCTAGAAGCCGTAGAATCTTTTACAACTTTTATTATTATAGGAATAAAATATTTGACGTTTGTCCTTGGCAGACGAGTAATTAAAAAAATTCTGAAAGCCACCGAACATTTTTGGGAACTCACTATTTCAGATGATCAAATACAATTCCTTAGAAAGTACGTAAATGGACTGGAAAAATTTTACAAATTTATGTTCGTGGCTGGCGTTATCGCATTTGGGGCAAAACCGTTTATTCTGCGG…	MHLKMRNSHCFKHFLFLGVHPDHTLAKFRVIFNIAAVICLFVLVAIKFFDDGNLEAVESFTTFIIIGIKYLTFVLGRRVIKKILKATEHFWELTISDDQIQFLRKYVNGLEKFYKFMFVAGVIAFGAKPFILRGSSMFNCFIPPFASFYAVYILELYVITSGASTFVSFNIFICRILTSVVAQIRLLNLKIKDLKLDVEDTVEEFERCRENLRQLIKYQQFLFRYVDMLNKLLSIPLALLMVLCGTCSCILLINGGPLFDRCRVMLSSLALLTECFVAYGFPSQLLTDEAAATADVIYYDCEWYLPNVLELRRYFLFMIARSQGSIYIKAGNYCIINNRAILAILKTTYSFYTFLQQET	Unusually short exon B.	3.128	0.84	3.128	0.73	n	Yes
TtetOT93	93			ctg006010	555999-562819	+	1071	356	3	ATGTTTGACCAATATTTTTCACATAGTTTCAAGCTTCTTAGCATTTGTGGCTTACATCCACGCAAACTGGTGAAACCGTTATTTATTCTCACTTTTGGGATAACTTGGCTGATCTTTGCTCTCTGTCTAATACAAACCATTTTGGCAATGAACACGGACCAAATGCAATCACTTTGCATGTTACTTTCGGTACTTTGCAAACAGTACACATATTTCCTAAATCTGAAGAAAGTACAACAATTACTGGATAAATACGAACACTTCATGACGGTGCATGTTGAAGAAAGTGTATGTCTCTCTAAATACCTTAACATGCAAAAAACATATACAATATGTATCATCATATGTTCACTTAATTTAACAATTAAACCGTTATTTATGGATACGACAATTTTCTGT…	MFDQYFSHSFKLLSICGLHPRKLVKPLFILTFGITWLIFALCLIQTILAMNTDQMQSLCMLLSVLCKQYTYFLNLKKVQQLLDKYEHFMTVHVEESVCLSKYLNMQKTYTICIIICSLNLTIKPLFMDTTIFCCFYPKIIPFWAFYILELYVCYVGIVFVIGFNLTCCYTLIMGAEEFHLINKRIEAIDLNEVRNADDLNRCIVSFKECIKYHDLILRYVKSLNEFLSLPLFLVLGVNISLLCFTMYSASVNPSSLLMQFRLIIMVTATIVEFFFLFGYPAQVMMNEAAAINDTLYYNCEWYLPNVVPLRKYILMMQFRSQQLAIISAEGFFVINNTTVIFMLKTAYSFYTFLNVM		1.847	0.83	1.847	0.78	n	Yes
TtetOT94	94			ctg006010	618324-636536	+	1083	360	3	ATGTTGAGCGATTACTGCGGTAGAATATTTATATTTCTCGGGGTACATCCTCATCGACCCCCAAAAAATCTACACATTACTTTCAATATTTCAGCTCTTCTGTGTTCATTTATGCTGACAGTTGTAAATTTTTACAAAGAAGGGAGATTAGAAATACTTGAATCGATCAGTACGTTTTTTATAATTGTTACAGAATATGCTACGCTAGTACTTGGAAGAAGAATCATTAAAAATTTATTCAAACTATCAGAACAATTCTGTGAAATCGGTAACGAAGATGAACAAATTCAGTTTATGTTGAGGTTCGTGAAACACGTTGAATATTATCATAAAGTCATTTTTGTGATCGGCATTTCGATTTTTACTGCGAGACCTTTCCTCATCGAAAAGTTTTCCGCT…	MLSDYCGRIFIFLGVHPHRPPKNLHITFNISALLCSFMLTVVNFYKEGRLEILESISTFFIIVTEYATLVLGRRIIKNLFKLSEQFCEIGNEDEQIQFMLRFVKHVEYYHKVIFVIGISIFTARPFLIEKFSAIFDNYIPPGIPLPLFFVFDFYILICMASIHVSYHVFMCSVIIAVVVEFRKLNTNIGHLDFAQIESDDDLHRIRVDLGHKIEYHKFLLRYVQDLNKLLSMPVAIMMASCVSLMCLDMYILSQAAGSGAIRAKVVVATFGAGAEFFLVFGLPAQLLTDEAAATADSIYYDCKWYLPKVTPLRKDLLMIIGRSQRRIWIRAGNYFVLNNQTLLLMLKTAYTFYAFLQTVA		2.829	0.85	2.829	0.75	n	Yes
TtetOT95NTE	95		NTE	ctg010910	291091-335636	+	1167	388	5B	NACGATCCCATGTCAGTAATAAAAAAACTGATAAAAATACACAGTTACGATACTAAGAGAAAAAGTTGCATTTACTTGTTTTTAACATTTTTAAAGTTTATTTTGTTTGCGGATAGAACATTATATGTTTTCGCATTTCTGAACGAACCAAGACGTGTTGTCCATCTAACAGCATCACTTCCTGCAATGGCTATGAGTATATGGAAATTAAATCATTTTTACATTTATAAACAGCAAGTTTATTATATGTACGATATTGTTTCCACCAAGTTTTGGGATTATCGAATTTTTGGACCAACAATAGAAAAAAGAGTAATGGATGCATTCACATTTTGCAATAAAATGATATGTTTACAATTTGGACTATGCTCTATTGCTGTTCTATTATTTGTCATTTTT…	XDPMSVIKKLIKIHSYDTKRKSCIYLFLTFLKFILFADRTLYVFAFLNEPRRVVHLTASLPAMAMSIWKLNHFYIYKQQVYYMYDIVSTKFWDYRIFGPTIEKRVMDAFTFCNKMICLQFGLCSIAVLLFVIFPIADMPKETDRLLPIVIWAPFDLNRSPTYELVLIIIIVTSVLTFTGNFVYDMFCIYCMQHLYNQFTLLQEALRNITHGVMTESSDVDKFKSNFFQKTIMDRLKICAEHHNTLLRFGKNIEKFCSSVMVLQLIMSYAALVVNGYSITMENDDGFLKNMMLFNLTCCFALEFILYAILSTLLNSQSLRVLDAIYDSKWYLFNFSIKRACTFMMMNGREGIIIKAGGITKLDNALLVDMMQRVFSAITLLQAFIQPNT	Missing small exon A1.	2.973	0.82	2.973	0.78	y	No
TtetOT96PSE	96		PSE	ctg010910	341823-345633	+	695	231	5B	ATGGATTTCCACTTTCCAGAACCTGATGAATTTTTTATGAGGGATGGCCCCATTATAAAAAGGAAAACGTAAAGGTTCTTTGATATTTCCAAAGAAAAAGAAAAATGCGTTTGGTTTGCAACTATAGTGAAAATTCTCATAGTCATTGATAGAATGGGGCACACTTTTGCATCTCTGGATGACTTAAAGCGTACACTTGAGATGACAGTATCGTTTTCGGTAGCAATAATGGGTTCACAAAAAATGATTTACCTGTACTTTTACAAACCACACGTAGACTATTATACCATTATTCACGAATTCTGAGATTACAGATGTTGTGAATTGAAAATGTAAAAAGAAGCACTAGTAGTAACTCTTTCCTGTATTTCCTTTTTTCTATGGTTTTCAGTTGCAGAC…	MDFHFPEPDEFFMRDGPIIKRKT*RFFDISKEKEKCVWFATIVKILIVIDRMGHTFASLDDLKRTLEMTVSFSVAIMGSQKMIYLYFYKPHVDYYTIIHEF*DYRCCELKM*KEALVVTLSCISFFLWFSVADLSKETNRILFNGIWLPFDINPSLEYAMLLPILTVDSVLSIAPNAGYDFLFLYEPLISLQIVLLKGLIKNI*HYIMVESSDMTIMKRLKICTEHHSNLL	Donor site missing from exon A1; acceptor and donor sites missing from exon A2; frameshift and a stop codon in exon A2; donor site missing from exon A3, which is also frameshifted at least five times, with some deletions and insertions and 4 stop codons; exons B, C, D, and E apparently deleted.	18.155	0.32	6.849	0.65	y	No
TtetOT97	97			ctg010910	347045-375621	+	1206	401	5B	ATGGATTTTCACTTTCCAGATCCAGGGCAATTTCCCATGAAAGATGATCCCATGATAAAACTCAGAAAATTTATAAGATTTTTCGATATTAACACAACAAGAGATAGGTGCCTTTGGATTTTTACTGCTATGTTAAAGTTACTCTTTTCTTTAAATAGAGCTGGGTATGCTCTTTGTTTTTTGGACCAACCTAATCGTGTCATTGAGATGACAGGGTCACTTCCTGCAGCAATAATGGGTACATTAAAAATGATTTATCTCACCATCGATAAAGAGCGTGTGGAATTTTTATATTATACCATTATTAATGAATTTTGGGATTATCGATGCTGTGGATTAAAATTGGAAAAAGAAGCCATCGAAGTATATACTTTCAGCAAACGAATAATTTACTGTCAA…	MDFHFPDPGQFPMKDDPMIKLRKFIRFFDINTTRDRCLWIFTAMLKLLFSLNRAGYALCFLDQPNRVIEMTGSLPAAIMGTLKMIYLTIDKERVEFLYYTIINEFWDYRCCGLKLEKEAIEVYTFSKRIIYCQVLITISCAIFFLRFPVADMPKETDRVLPNVIWMPFDINPSPIYEIVLAFSVINIIFSIIANAVYDLFFLYCSLHLHLQFMLLKELLKNITHDIMTDSSDVAKFNSKYFQKKIMDRLKICADHHHRLLKFGKNLEAFCSMIMVPQLVMTYISLVVNGYKISSTYKNLERLQKNMVIINISLCTLAELILYAIPSTLLQSQCLSVIDAIDEADWYLYNSSMKRACVFMMLNGQEGIVIKAGGITKIDNRLLVDMMQRIFSAITLLKAV…		3.595	0.81	3.153	0.77	n	Yes
TtetOT98	98			ctg010910	389582-405756	+	1230	409	5B	ATGGGCAGCAGTAAAGCAGAAATAATTTTTCCTGAAGAAAAAGAATTTCGGCTAAAAGAGGAACTACTATGGAAATTTAACTTAATACTTAAATTTCGAGGATTTGACGACAATAGAAAAATTATTTGGCTGATCGCTGTTTTGCTAAAGGCTCTGGTTGCCGTTTGTGTTTCAGTTTTTGCTTATCAAGTAAGGCATGAACCAAATAAATTGGCAGCTTGTGTTGCAACTTGCCCAGCAATTTATATGGCAATTTTGAAATTATTATACATGCATTTTTACCGAGAACGCAAACAAAACTTCTTCGTCATTATAGAAGAGGAGTTTTGGGACATAAGAATAGCTGGCCCGAGAATTGAAAACCTCGCCAGGAGGAGATTCCTTTTTATCAACATGATG…	MGSSKAEIIFPEEKEFRLKEELLWKFNLILKFRGFDDNRKIIWLIAVLLKALVAVCVSVFAYQVRHEPNKLAACVATCPAIYMAILKLLYMHFYRERKQNFFVIIEEEFWDIRIAGPRIENLARRRFLFINMMLTTQIITAIIFITFLNTYPLVDAPEGTKQLPNPIWTPFNTNPSPLHEILYVFLVWNQAFTFLGNAMFDLVYIYAIQHLCVQFSLLRELLRNITYGIMPHASDLEKFNSEYFQMAVMKRLKICIKHHSKLLQYGKSIDTYTSNILVPQFIMTFVTLVINGYIISDDQFNLFTSFELASFTSLMFSELIILAVQASDLKEQSVSVVTAIIQSEWYLFKAPIKRILIFLTLNAGKGIIITIGGMLCVDNPLTIAVLHKVFSTITLLKAL…		3.708	0.81	3.195	0.77	n	Yes
TtetOT99PSE	99		PSE	ctg004480	1545654-1549530	+	1122	374	5A	NATTACGACTGTCTCAAATTCGTGAGGATTATTCTTGATTTTTATCTGCATAGAAACTCTAAACTAGCCACTGGTATTTATTTGTTATTCCACGTCCCTTTATGGGCTCTACAATATTATCACTACATTAGTAGTTTTAATGGTCGCATGATGGCACAGTACAGTTCCTTGTCATTCGTCTTCTTATACGCATACGTATGTTTGCTGATCCCCGTTTTGGTTCATGGATACATGCAACAATGTATTACGAGTAAAGAGACCATATTCCTCTCAATAAAGAGAGTGAGTGAACGTCCCAAGCGAGATATGCTACAGAGGGCTAAGCACTCAATTTGGACATTGAAAGTGAATTTAGTTCTGGCGGTGCTTACTTACTGCGTATATATTTTAGAAGCTACG…	XYDCLKFVRIILDFYLHRNSKLATGIYLLFHVPLWALQYYHYISSFNGRMMAQYSSLSFVFLYAYVCLLIPVLVHGYMQQCITSKETIFLSIKRVSERPKRDMLQRAKHSIWTLKVNLVLAVLTYCVYILEATDPNRVDMIYQVTFL*THFSEYSNLLVAIFHFSLIYLVVPMLIPAIVLTYFILQLYFQVNVLEDLIDRIPADYPDSLELSFDEYFQKEVRDKLRFCFNFGLTIRRIAIEGRDYIRNLVVVFAFLGWAILFSFAISWYLIDDVYIKFYVMVLITGGVGFLLIIELAQICEEKSLSAYDSYYGLPWYCFDKTNRKIMLVIMAKASDPISLWALRDFPLNRTLIVKVFKLFYAIYTLLKSMGNG*	Stop codon in exon A3; missing small exon A1.	25.189	0.51	4.591	0.72	y	No
TtetOT100NTE	100		NTE	ctg011540	1519661-1522226	+	1122	373	5A	NATTACGACTGTCTAAAATTCGGGAGGATTATTCTAGATTTTTATCTGCATAGATACTCTAAACTAGTCACTTGCATTTATTTGTTAATTCACGTACCTCCATGGGCTGTACAATATTATTACTACATTAGTAATTATAATGGTCGCATGATGGCACAGTACTGTTCTTCGTCAGTTGTTCTGTTATACGCATACGTATGCTTGCTGATCCCCATTATGTTTAATGGATACATGCAAAAATGTATTAGGATTAAAGACAACTTATTCCTATCAATAAACACAGTGAGTGAACAACCCAAGCGAGAGATGCTACAGAAGGCTAGCTATACAATTTGGACATTGAAACTGAATTTATTTCTGGCAGTACTTACTTACTGCGCATATATTTTAGAAGCTACA…	XYDCLKFGRIILDFYLHRYSKLVTCIYLLIHVPPWAVQYYYYISNYNGRMMAQYCSSSVVLLYAYVCLLIPIMFNGYMQKCIRIKDNLFLSINTVSEQPKREMLQKASYTIWTLKLNLFLAVLTYCAYILEATDPNRMDMVYQVTFFKTHFSVCSNLLVAIFHLSLIYLIVPMIFPVIVLVYYILQLYFQETVLEDLIEKITANYQNSIELYYDKHFQKEVHDKLRFCVTFGMELRRISLEGTYYVRNLIVVFSLLGWAILFSFAISWYLIEDIYIKFYVMVVITGGVGFLLMIEISEICESKSLGPYYSFYGLPWYNFDKTNRKIMLCIMAKAGDPISLWAFCDFPLNRTLIMKVLRVVYTIYTLISSMGKG	Missing small exon A1.	25.305	0.45	4.822	0.71	y	No
TtetOT101NTE	101		NTE	ctg011540	1542002-1546157	+	1122	373	5A	NATTACGACTGTCTCAAATTCGTGAGGATTATTCTAGATTTTTATCTGCATAGAAACTCTAAACTAGTCACTTGCATTTATTTGTTAATTCATATACCTCCATGGGCTCTACAATATTATTACTACATTAGTAATTTTAATGGTCGCATGATGGCACAGTACTGTTCTTCGTCAATCCTTCTCTTATACGCATACGTTTGCTTGCTGATCCCCATTATGTTTAATGGATACATGCAAAAAGTTATTAGGAGTAAAGACAACTTATTCCTTTCATTAAACACAGTGAGTGAACAACCCAAGCGAGATATGCTACAGATGGCTAGCTACTCAATTTGCACATTGAAACTGATTTTATTTCTGGCAGTACTTACTTACTGCGCATATATTTTAGAAGCTACA…	XYDCLKFVRIILDFYLHRNSKLVTCIYLLIHIPPWALQYYYYISNFNGRMMAQYCSSSILLLYAYVCLLIPIMFNGYMQKVIRSKDNLFLSLNTVSEQPKRDMLQMASYSICTLKLILFLAVLTYCAYILEATDPNRVDMVYQVTFFKTHFSVCSNLLVALFHLSLIYLIVPMIFPAIVLVYFILQIYFQVAVLEDLIERITANYHNSIEWYYDKHFQKEVHDKLRFCVTFAMELRRICLEGTDYIHNLIILFSLLGWAILFCFAISWYLIKDVYIKFYVMVLITGGVGFLLIIELAQICESKSLGPYYSFYGLPWYNFDKTNRKIMLCIMAKASDPIRISALRDFPLNRTLIMMVSRVLYAIYTLISSMGKG	Missing small exon A1.	15.633	0.46	5.23	0.73	y	No
TtetOT102NTE	102		NTE	ctg011020	103436-112880	+	1140	379	5A	NATTCTTTAAAGTTAACGAGAATGGTAATACTTATATGTTTGAATAAATATTGCGTGCTGTTGAATTATTTCTTGCTGGTATTTCATACAGTTGATTTCATTTGGCAGGCGTACATGCTATTGAAAGTATGGGAAACTCCATTTTTTATTCAGTACATTCCTGGGACGACTTTGACGGTTTGCGAAATCGCTGTAGTTTTGTTTCCGTTATATAAAAGAAAGACAATAAAGAGGTTTATTGATGTGATTGATAATGGCTTCTATTCCATAAACATGGCTAGAGAAGAAACCAAACAGCGGATCATGAGAGAATCGAAACGATTAAAAATATTAAATGCCATGCAAATAACTGTATTTTTTATAATGGCATGCTCCAATATACACAAAATAGAAAACAAA…	XSLKLTRMVILICLNKYCVLLNYFLLVFHTVDFIWQAYMLLKVWETPFFIQYIPGTTLTVCEIAVVLFPLYKRKTIKRFIDVIDNGFYSINMAREETKQRIMRESKRLKILNAMQITVFFIMACSNIHKIENKKGISLSVVYLKEYFCNQSYIPLYIFYFTHVVTFTFYMTYGLFKIIYFVRHALFQLYILKDCLWYMSRQSDNVYEELELLPNNINYQKKIRRRLKFCIRLHGFTLRTMKSLIRVYGFYISLSFVLYLLLWFSSAAFFISTPEKNYIQTIFHIAGLTITGLVLAESGNLIHEEIANTHEAFTNLLWYTWDLNNKKMLLHVLLHSGSNVKLGQLDSLSFDRRLLTKVINFIWSTSAILLKISAIENKWF	Missing small exon A1.	14.726	0.31	6.524	0.69	y	No
TtetOT103NC	103		NC	ctg012610	90383-100112	+	1035	345	5A	NGTGATCTGTTGACACCACTCCTCAACTTGGCTTCATTTTTATTTAGAAGAAATGTACATAAGGCCATCTCTATGGCTATAATGTTACTAAGTGCAGTGGAAAACATTTTGTACATAAAATACATTATGGCCAGTACCGCCAAGTCTGATATCTTGAAATATATACCCACACAATGTTTAACTTTTGGTGCAATGTGGTTATATCCTTACGTAATGATATTCTACGATCACTATCATAGAATGTTCGAAGAAATAACGCTACTTTTAAAGCCATTAAGTGAAGCAAATCCAGCCACAGTTCAAGGAATAAAAAATAGAACCAAATTTATACTTACTAGCACGACCTTTTACGTAGTAATAACAATTCTTCTTTTATTTCCGTTCAACAACTCTAGCGAC…	XDLLTPLLNLASFLFRRNVHKAISMAIMLLSAVENILYIKYIMASTAKSDILKYIPTQCLTFGAMWLYPYVMIFYDHYHRMFEEITLLLKPLSEANPATVQGIKNRTKFILTSTTFYVVITILLLFPFNNSSDELHFALKYIHERFGRTMVLEIAYYFCCVHTCCGLTMINSFWAYYTMHTHIQLSILIEKIKGLMKEKDMLYNKAYQRDIYLTLRESIQHHQDIKKCYTIFSREAYWFLLMIEILEIGLQVTIVLYIIRRIHPDYDLKVSFILFIANIIVWVYCYFGQLFQNKFEELTICLYNLPWYNWNVNNQKLLQIFIMNSQNTPIIGTFKTKVNYHQISL	Missing exons A1 and E.	15.401	0.49	4.952	0.73	y	No
TtetOT104NTE	104		NTE	ctg007560	52014-73551	-	915	304	5A	GATCAATTGGGTATGATGGCCTTAATTTTCAGCACAGGAAATATCAGAAAAGCATATGATTTAGCCCTTAAACATGCTTGGGACATATGCAGCGCCGGTAGTGTAGCCCAGAATAAAATAAGACGATATTTTCTCCTCCTCAACATTAGTGCTGCAATAGCATCTTCAGCCGCGTTTATAATACATTTTATAATCGTGTTACCCATTGTTGGTGATGAGTTTTACATCAACCCTTATCTTAAAGCTCTTGAAATGTATTTACCCCAATGGAAAGTATTATTTATAGAGTTGCTTTACATTTTTTCACCTTTTTTGTATGTAGGTATAATTTTTCCTACATACATCACGATATACATGGCGGTACAGTTGACATGTCAGTTTGAATTACTTAGAATTCGA…	DQLGMMALIFSTGNIRKAYDLALKHAWDICSAGSVAQNKIRRYFLLLNISAAIASSAAFIIHFIIVLPIVGDEFYINPYLKALEMYLPQWKVLFIELLYIFSPFLYVGIIFPTYITIYMAVQLTCQFELLRIRLFHISTGFPLHESLLHDTEYQNVIFKRLKICCKQHVAILRWRHAFLSEYKVWILFLPITSVYIVGSSYFMINGVSPKSNFRMIMVAIYFTIALCGTCLLGQHLKYKSLEIFDTAAESPWIYWNKKNRQTLLMLMTISLNPVQVESYVGVRINMTFLLMIQRWFYALETFLF	Missing exons A1 and A2.	7.004	0.6	4.803	0.78	y	No
TtetOT105NTE	105		NTE	ctg012390	1365833-1389329	+	1098	365	5A	NATTTTCCTTTGCATCTCTTGAGAAAGTTCTTCGAAATGGACATTTTGGAGAATAGATTTGCGAGGGCGATATTAGTATTTGTATCTTTGAAAATGCAGGCATATAATATTCTAGGATTGCACTGGATGATACAGAACCACTTATTTCGTCAGTACATTACATATGTGATGCTCTCTCAAGCGGGGATTTCCAGCACACTATTCATTTTAACATACCCAACCAGCAACCAACTTCCTCAATGGAGTCACATCTGGAATAACAGTCGTACCGAGAGCACAGTTAAAGATCGAATATATAAAGAATGCAGGAAAGTAAAGATACATTCTTGCATTGTCCTTCTCATCTCGGCGACTATTTACGTGATCGCACTGATACCGATTGTAGGAGACGAATTTGAG…	XFPLHLLRKFFEMDILENRFARAILVFVSLKMQAYNILGLHWMIQNHLFRQYITYVMLSQAGISSTLFILTYPTSNQLPQWSHIWNNSRTESTVKDRIYKECRKVKIHSCIVLLISATIYVIALIPIVGDEFEIINFYPVALYYHEAFFWPYICVFAFCIAVMVFGSLYTIILTVYLVTMAIVQQHLLNSQLLVLSSEFEKIQEENNFIHNEKYQDVIYARIISCIKCHINLISYVKEVQHALRLPIFLLPSTTITPVAAGYFIYNDISPRSNFRMIIIILTHIITMVFICEAGQRLENLSEETFKIVSQFPWVYWNKKNRNALMMLLINCRKGIQLSSISGVTLNFRVLLVLQKWMYSVITVLY	Missing small exon A1.	15.402	0.64	4.611	0.74	y	No
TtetOT106NC	106		NC	ctg006830	883792-896404	-	870	290	5A	AAGATTTTGGAAGCCAGCTTCTTAAGGAATTTTTACTTGAAGCTTTATCTAATACTGACACTAATAAAGTTTATGTGTTTGATCCTGGCAAGTATATACGTAGCAATAAAGAGGAATAATTTATACAAATACATACCGTATATACTATTGAATATAACGCCCCTTAATGCGACTCTTGTAGCCATTTACTTTCAAAGTATTCTACATAAGATGAAAACTTTAGCCGGCGAGATATACATTCACAACGAAAAGACAAAAAGGAATATTGCGCTTGAGTGCGAGCTTACCTACAAATTGTTTGTTGGTATTTTTATCTTTGCACTGCTGAGTCACGTAATAATTGCTGCGCCCTTAAAAATGGAGGAATACAATTTCAATCACATGGCAATGCTATTTAAT…	KILEASFLRNFYLKLYLILTLIKFMCLILASIYVAIKRNNLYKYIPYILLNITPLNATLVAIYFQSILHKMKTLAGEIYIHNEKTKRNIALECELTYKLFVGIFIFALLSHVIIAAPLKMEEYNFNHMAMLFNEFARPCYGILNAWVVIDVLWLSLGVTYLIACALYWMMLAKIQLYIIIDNIRKISIGFNHLNEDELMYNENYQNEVYERLIECIKDHVRCIRYMTTLNSYCKLFLTILPITGSVPVAVGYFIFKEISPENNFRMLIPAMGFGCIAVLLCEYGQQIDDL	Missing exons A1, D, and E.	9.211	0.38	6.776	0.71	y	No
TtetOT107NTE	107		NTE	ctg008060	708944-721745	+	1092	363	5A	NAGAGACATAAGGAAATCATTGAAAACATCGTAAATGCAAGATTTTTAAAATGCTGGTTCTCCCAGCTGTGCCTAATTTTATCAGTGCTACATCAGTCAGGATACTTCGTTGCTGGATTGCATTTAGTACTACAGAAAAACGAACTGCATAGATATACACCATTTATACTGTTTCAACTACCGCTGACCATTTCATCAACATGGATGATAAAATTCATCAAAGTTCTCGAAATAAACGAACATCGTGCAATACCAAACACAAGGAAGAAAATTCAGAAGAAAATATTATCACTATACACCTATATCTACAGAACGGGAATCGCAGTGATTGCAGCATTAATTTTACACGAAATGGCATTCGAAGTGCCGGTATTTGGCGACGAAGCCTCATTCAATCAC…	XRHKEIIENIVNARFLKCWFSQLCLILSVLHQSGYFVAGLHLVLQKNELHRYTPFILFQLPLTISSTWMIKFIKVLEINEHRAIPNTRKKIQKKILSLYTYIYRTGIAVIAALILHEMAFEVPVFGDEASFNHMTLVSQQYFRSTSTLTVIESAFFCASSTVLRFSLFFSTLCDMYMMVQGYSHFYVILDNLHNISQEFGQIKKDKLLFDDNYQNVVYGRLTSYIEDHIKLFRATRQVNEELKWIIFLLPIGSLHPVATGYFVLHNISPRNNFRVALVMVLFILYLFLFTTMGQKFEDLSEDVMKTLSVMPWVYWNKKNKQALLIFMMNAKPFQFGAYNLFHVNYRLMFTVYKCTYTLISVLY	Missing small exon A1.	7.967	0.58	6.124	0.7	y	No
TtetOT108PSE	108		PSE	ctg008060	734939-748721	+	807	268	5A	GCCATCCACATGAGAATGATATCAGAATGGAAATTTATCACCATAGCTAATTTTGGCATTACCCTAATTTCTGTGCTCTCTCATCTGATTGGCATACTCCCACTCTTCGGCGACGAAGACACTTATAGCCACATCGCCATGTTCCATAAATGGATAGCATGTTATTCACCGACAGTAGCCGATGTTACGCAAACACTTGCTTTCATGAGCTTGTTTTTTGGTCAACTGTACAATAATACTTACACTTCTTACATTTCGATGGTTTTCAAGTGCCACTTGTACCTTTTAATAGACAGGTTTCAACGCATATCAGCCGATTTCCAACGCTTGAGGGAGGAGCAGATGGCCTATGATGAAGACTACCAAAACGCAGTATATAGGAGGCTCATTTTGTGTACG…	AIHMRMISEWKFITIANFGITLISVLSHLIGILPLFGDEDTYSHIAMFHKWIACYSPTVADVTQTLAFMSLFFGQLYNNTYTSYISMVFKCHLYLLIDRFQRISADFQRLREEQMAYDEDYQNAVYRRLILCTENHINVIIRISERLRLIIIFIPIGSLAPVGVAYFIINEISPKNNFRMILVTLEFVLIIAYVCKVGQEIEDGFDYIWTTITDVPWINWNKKNKQALLILMTNAKTHKLSAFNTVYINYRLLLTYYRCVYTLVTVLF	Exon A3 truncated at the 5' end by ~20bp, missing an acceptor site, and possible insertion has overwritten the first 60bp; exon A2 apparently deleted; missing exon A1.	3.143	0.73	3.143	0.7	y	No
TtetOT109NTE	109		NTE	ctg008060	755852-772913	+	1080	359	5A	NGAAACATGTTAAAGGCCTTAGAGAAAATACTGAACTTGAAACTGTTGCAGAACACTTTCTTCAGATTTGGTTTCTGGTTGATAATTTTGGTTCAGATTGGTTATCTGATAGGAGGATACTATTTTGCTGCACAGAAGAACAGCGTTAAGCGGTACATACCTTACATGTTGTTCCATATTCCCATACTTTTCATTGGCATGGTCATGCTTGAATTGTCGAAAGATAAATATAAAATAGACATGGATTTCCAAATCTCCGACCCAGCCATCCACATGAGAATGGTATCAGAATGGAAATTTATCATCATAGCTAATTTTGGCATTACCCTAATTTCTATGCTCTCGCATGTGATTGGCATGCTCCCATTCTTCGGCGACGAAGACACCTATAGCCACATC…	XNMLKALEKILNLKLLQNTFFRFGFWLIILVQIGYLIGGYYFAAQKNSVKRYIPYMLFHIPILFIGMVMLELSKDKYKIDMDFQISDPAIHMRMVSEWKFIIIANFGITLISMLSHVIGMLPFFGDEDTYSHIAMVHKWIACYSPTVADVTQILGFMSLIFGQLYASTYISYMAMVFKGHLYLLIDRFLNISAGFQHLREEQMAYDEDYQNAVYRRLIWCTENHINVIFLIRRISERLRLIIIFIPIGSLAPVGVAYFIINEISPKNNFRMILVILEFVLIIAFVCKMGQEVEDGFDYIWTTITDVPWINWNKKNKQALLILMTNAKTHKLSAFNTVYINYRLLLTFYRCVYSLVTVLF	Missing small exon A1.	9.194	0.67	4.641	0.71	y	No
TtetOT110PSE	110		PSE	ctg010510	1299623-1321309	+	927	308	5A	NGAAACATGTTAAGGGCCTTGGAGAAAATACTGAACATGAAACTGTTGCAGATCATTTTTTTCAGATTTGGTTTCTTGTTGATAATTTTAGGTCAGATTGGTTCTCTGATAGGAGGATACTATTTTGCTGCACAGAAGAACAGCGTGAAGCGGTATATACCTTACATGTTGTCCGTTGTTCCTATGCTTTTCGTTGGCATGGTCTTGCTTGAATTGTCGAAAGATAAATATAAAATAGACATAGATTTCCAAATCTACGACCCATCCATCCACATGAGAATGATATCAGAATGGAAATTTATCACCAAAGCTAATTTTGGCATTACCCTAATTTCTGTGCTCACTCATCTGATCGTCATACTCCCATTCTTCGGCGACGGAGACACTTATAGCCACATC…	XNMLRALEKILNMKLLQIIFFRFGFLLIILGQIGSLIGGYYFAAQKNSVKRYIPYMLSVVPMLFVGMVLLELSKDKYKIDIDFQIYDPSIHMRMISEWKFITKANFGITLISVLTHLIVILPFFGDGDTYSHIAMIHKWIACYSPTVADVTQILSFMSLSFGQLYISTYTSYISMVFKDHLYLLIDRFQSISADFQHLREEQMAYDEDYQNAVYRKLIWCTENRINVIIFIRTISRRLRLIIIFIPIGSLAPVGVAYLIINEISPKNNFRMILVTLEFVLILAYVCKVGQEIEDGYYRCVYTLVTVLF	640bp insertion in exon A3 results in premature stop; donor site of exon A3 lost; exon D apparently deleted; missing exon A1.	4.807	0.7	4.807	0.69	y	No
TtetOT111NTE	111		NTE	ctg010510	1331285-1347542	+	1080	359	5A	NGAAACATGTTAAGGGCCTTAGAGAAAATACTGAACTTGAAACTGTTGCAGAATACGTTCTTCAGATTTGGTTTCTGGTTGATAATTTTGGTTCAGATTGGTTATCTGATAGGAGGATACTATTTTGCTGCACAGAAGAACAGCGTTAAGCGGTACATACCTTACATGTTGTTCCATATTCCCGTGCTTTTCCTTGGCATGGTCATGCTTGAATTGTCGAAAGATAAATATAAAATAGACATGGATTTCCAAATCTCCGACCCAGCCATCCACATGAGAATGATATCAGAATGGAAATTTATCACCATAGCTAATTTTGGCATTACCCTAATTTCTGTGCTCTCGCATATGATTGGCATGCTCCCATTCTTCGGCGACGAAGACACCTATAGCCACATC…	XNMLRALEKILNLKLLQNTFFRFGFWLIILVQIGYLIGGYYFAAQKNSVKRYIPYMLFHIPVLFLGMVMLELSKDKYKIDMDFQISDPAIHMRMISEWKFITIANFGITLISVLSHMIGMLPFFGDEDTYSHIAMTHKWIACYSPTVAYVTQILDFMSLIFGQLYVSTYTSYMAMVFKGHLYLLIDRFLSISADFQHLREEQMAYDEDYQNAVYRRLIWCTEDHINVIFLIRRISERLRLIIIFIPIGSLAPVGVAYFIINEISPKNNFRMILVTLEFVLIIAFVCKMGQEVEDGFDYIWTTITDVPWINWNKKNKQALLILMTNAKTHKLSAFNTVYINYRLLLTFYRCAYSLVTVLF	Missing small exon A1.	9.404	0.72	4.667	0.7	y	No
TtetOT112NTE	112		NTE	ctg011020	1908277-1919180	+	1143	380	5A	NATGATCCTCTGCAGACATTGATGACGTTTTTCCGAAGTGTATCCGATCATTTTGCGATGAAAATAATGATGACGATTTCAATTCTTATTTTTCAAGTCTTCAATGTACTGGGTATGATTATAGTATTTCATGATGAAAATAGAGAGATTATGAATTACATAACCGCTTTGCTTATACCTCAAATAGCAATATACTCCACGTTTGTGGTGATCAGAGACTTTACCACAGATAAACTGAATAGAATTCAACATGTTACTTTCACTTATTCCCTACCGATACAGGCTCTTGGGAGAGAAACAGAAAAAGAAATATTGACGTACTGCAGAAAAGTCAAAACTATTAGTTTATTATTTGGCACAATAATGTTTACTAACATGTTTCTAGGCTACTACATGTTC…	XDPLQTLMTFFRSVSDHFAMKIMMTISILIFQVFNVLGMIIVFHDENREIMNYITALLIPQIAIYSTFVVIRDFTTDKLNRIQHVTFTYSLPIQALGRETEKEILTYCRKVKTISLLFGTIMFTNMFLGYYMFNLHLSSGNLITLVIETYFRKLARFAHHVAFLAYSFTLYGCIYLPLFVVYMVSQLKIQIHLLKANLSKLSKKNVNDLNLVNNKKYQSTVKILLKRCVVQHLNIKRLSQEYAILGFGADAVIVNPFLGSLALVAFAYFIQTRVQPDADIGIYLLVVDGAVLITIYIWHGQLLQDESESIFYAVTDCSWITWNTSNRKIFLMMIMHTIEPIILSAYNIVHVNVELFINMITTGYKILVFFKQLNLRKREN	Missing small exon A1.	17.095	0.57	5.837	0.72	y	No
TtetOT113NTE	113		NTE	ctg011020	1949104-1959405	+	1137	378	5A	NCTGATCCTCTGCAGACATTAATGACGTTTTTCCGAATTGTATCCGGTCACTTTGCGATGAAAATAATGATGACGATTTCAATCCTCTTTTTTCAAGACTTCAATGTACTGGGTCTGATTATAGTATTTCATGATGAAAATAGAGATGTTATGAATTACATAACCTCTTTGCTTATACCTCAAATAGCAATATACTCCACGTTTGTGGTGATCAGAGACTTTACCACAGACAAATTGAATAGAATGCAACACGTTACTTTCACTTATTCACTACCGATACAAGCTCTTGGAAGGGAAACAGAAAAAGAAATATTGACGTACTGCAGAAAAGTCAAAACTATCAGTTTATTATTTTGTATAATAATGTTTACTAACATGTTTCTAGGCTACTATATGTTC…	XDPLQTLMTFFRIVSGHFAMKIMMTISILFFQDFNVLGLIIVFHDENRDVMNYITSLLIPQIAIYSTFVVIRDFTTDKLNRMQHVTFTYSLPIQALGRETEKEILTYCRKVKTISLLFCIIMFTNMFLGYYMFNLHVSWGNLITLVIETYFRKAKFAHHFVFLAYFFTMCGCISLPLFVVYMVSELKIQIHLLKANLSRLSKNVNDLNLINNKKFHSTVKKLLKQCVEQHLNIKRMSREFVFLGFGADAVIVNSFLGTLTLVAFAYFIQTRVQSDADIGVYLLIVDGALLITIYIWHGQLLQDESESIFYAVTDCSWITWNTSNRKIFLMLLMNTVEPIRLSAYNLVHVNVELLINIITTGYKILVFFKQLYLRKSEN	Missing small exon A1.	13.275	0.61	5.755	0.72	y	No
TtetOT114NTE	114		NTE	ctg011020	1965310-1973068	+	1149	382	5A	NCTGATCCTCTGCAGACATTAATGACGTTTCTCCGAAGTGTATCCGATCACTTTGCGATGAAAATAATGATGACGATTTCAATTCTCTTTTTTCAAGTCTTCAATGTACTGGGTCTGATTATAGTATTTCATGATGAAAATAGAGATGTTATGAATTACATAACCTCTTTGCTTATACCTCAAATAGGAATATACTCCACGTTTGTGGTGATCAGAGAGTTTACCACAGATAAACTGAATAGAATTCAACAAGTTACTTTCACTTATTCACTACCGATACAGGCTCTTGGGAGAGAAACAGAAAAAGAAATATTGACGTACTGCAGAAAAGTCAAAACTATTAGTTTATTATTTGGCACAATAATGTTTACTAACATGTTTCTAGGCTACTACATGTTC…	XDPLQTLMTFLRSVSDHFAMKIMMTISILFFQVFNVLGLIIVFHDENRDVMNYITSLLIPQIGIYSTFVVIREFTTDKLNRIQQVTFTYSLPIQALGRETEKEILTYCRKVKTISLLFGTIMFTNMFLGYYMFNLHVSWLNVVTLVIETYFSKLSQFAHHFVFLVYFFTMYGCISLPLFAVYLISQLKIQLHLLKANLSKLSKKNINDLNLVNNRKYQSTVKILLKQCVVQHLNIKRLFREYLILGSVADALIVIPFLGTLTLVSYVYFFQTRVLPDADIGIYLLIVDGVLVVIIYIWHGQLLQDESESIFYAVTDCSWIIWNTSNRKICLMLLMHTVEPIILSAYNLVHVNAELLINITTTGYKILVFFKQLYLIKSETEK	Missing small exon A1.	18.42	0.53	4.724	0.72	y	No
TtetOT115PSE	115		PSE	ctg011020	1986009-1989481	+	957	318	5A	GCAATATACTCCACGTTTGTGGTGATCAGAGACTTTACCACAGATAATCTGAATAGAATTCAACACGTTACTTTCACTTATTCACTACCGATACAGGCTCTTGGGAGAGAAACAGAAAAAGAAATATTGACGTACTGCAGAAAAGTCAAAACTATTAGTTTATTATTTGGCACAATAATGTTTACTAACATGTTTCTAGGCTACTACATGTTCAACCTTCACGTGTCCTGGCTAAACGTGATTACTTTAGTCATAGAAACGTATTTTACAAAATTGGCTCGGTTCGCCCATCACGTCGTCTTCCTTGTTTATTTTTTTACAATGTACGGTTGCATTTCTTTACCATTGTTTGCCGTATATTTGATTAGTCAATTAAAAATTCAAATACACTTATTGAAG…	AIYSTFVVIRDFTTDNLNRIQHVTFTYSLPIQALGRETEKEILTYCRKVKTISLLFGTIMFTNMFLGYYMFNLHVSWLNVITLVIETYFTKLARFAHHVVFLVYFFTMYGCISLPLFAVYLISQLKIQIHLLKANLSKLSKKNVNDLNLVNNRKYQSTVKILLKQCVVQHLNIKRLSREYAILGFGADAVIVNPFLRSLALVVFAYFIQTRVQPDADIGIYLLVVDGALLITIYIRHGQLLQDESESIFYAVTDCSWITWNTSNRKIFLMMILHTIEPIILSAYNLVHVNVELFINITTTGYKILVFFKLLYLRKREN	Exon A2 apparently deleted; exon A3 acceptor site lost; missing exon A1.	8.909	0.58	5.898	0.74	y	No
TtetOT116NTE	116		NTE	ctg011020	2017805-2029223	+	1143	380	5A	NTTGATCCTCTGCAGACATTAATGACGTTTTTCCGAATTGTATCCGGTCACTTTGCGATGAAAATAATGCTGACGATTTCAATCCTCTTTTTTCAAGTCTTCAATGTACTGGGTCTGATTATAGTATTTCATGATGAAAATAGAGATATTATGAATTACATAACCGCTTTGCTTGTACCTCAAATAGCAATATACTCCACGTTTGTGGTGATCAGAGACTTTACCACAGATAAACTGAATGAAATTCAACACGTTACTTCCACTTATTCACTACCGATACAAGCTCTTGGGAGAGTAACAGAAAAAGAAATATTAACGTACTGCAAAAAAGTCAAAACTATCAGTTTATTATTTTGCATAATAATGTTTACTAACTTGTTTCTAGGCTACTACATGTTC…	XDPLQTLMTFFRIVSGHFAMKIMLTISILFFQVFNVLGLIIVFHDENRDIMNYITALLVPQIAIYSTFVVIRDFTTDKLNEIQHVTSTYSLPIQALGRVTEKEILTYCKKVKTISLLFCIIMFTNLFLGYYMFNLHLSWLNLITLVIETYFRKLSQFAHHFVFLVYFFTMYGCISLPLFVVYMVSQLKIQIHLLKANLRKLSKKNVNDLNLVNNKKYQSTVKILLKHCVVQHLNIKRLSREYSILGFVADAVIVIPFLATLTLVAFAYFFQTRVQPDADIAIYLLLVDTALLIIIYIWQGQLLQDESESIFYVVTDCLWTTWNTSNRKIFLLLLMNTVEPIILSAYNLVNVNVELLINITTTGYKILVFFKQLYLRKSVN	Missing small exon A1.	21.658	0.53	5.285	0.72	y	No
TtetOT117NTE	117		NTE	ctg011020	2042047-2051188	+	1143	380	5A	NCTGATCCTCTGCAGACATTAATGACGTTTTTCCGAAGTGTATCCGATCATTTTGCGATGAAAATAATGATGACGATTTCAATTCTCTTTTTTCAAGTCTTCAATGTACTGGGTATGATTATAGTATTTCATGATGAAAATAGACAAGTTATGAATTACATAACCTCTTTGCTTATACCTCAAATAGGAATATACTCCACGTTTGTGGTGATCCGAGAGTTTACCACAGATAAACTGAATGGAATTCAACACGTTACTTTCACTTATTCACTACCGATACAGGCTCTTGGGAGAGAAATAGAAAAAGAAATATTAACGTACTGCAAAAGAGTCAAAACTATTAGTTTATTATTTGGCACAATAATGTTTACTAACATGTTTCTAGGCTACTACATGTTC…	XDPLQTLMTFFRSVSDHFAMKIMMTISILFFQVFNVLGMIIVFHDENRQVMNYITSLLIPQIGIYSTFVVIREFTTDKLNGIQHVTFTYSLPIQALGREIEKEILTYCKRVKTISLLFGTIMFTNMFLGYYMFNLHVSWLNVITLVIETYFRKLSQFAHHFVFLVYFFTMYGCISLPLFIVYMISQLKIQIHLLKANLSKLSKENVNDLNLVNNRKYQSTVKILLKQCVVQHLNIKRLSREYSILGFVADAVIVIPFLGTLTLVAYVYFFQTRVLPDADIGIYLLIVDGILVVIIYIWHGQLLQDESESIFYAVTDCSWITWNTSNRKIFLLMIMHTVEPIILSAYNLVHVNVELLINITTTGYKILVFFKQLYLMKSET	Missing small exon A1.	25.636	0.49	4.932	0.72	y	No
TtetOT118PSE	118		PSE	ctg011020	2054204-2056109	+	729	243	5A	GCAATATACTCCACGTTTGTGGTGATCAGAGACTTTACCACAGATAATCTGAATAGAATTCAACACGTTACTTTCACTTATTCACTACCGATACAGGCTCTTGGGAGAGAAACAGAAAAAGAAATATTGACGTACTGCAAAAGAGTCAAGACTTTCAGTTTATTATTTTGCATAATAATGTTTAACATGTTTCTAGGCTACTACATATTCAACCTTCACGTGTCCTGGCGAAACGTGATTACTTTAGTCATAGAAACGTATTTTACAAAATTGGCTCGGTTCGCCCATCACGTCGTCTTCCTTGTTTATTTTTTTACAATGTACGGTTGCATTTCTTTACCATTGTTTGCAGTATATTTGATTAGTCAATTAAAAATTCAAATACACTTATTGAAGGCT…	AIYSTFVVIRDFTTDNLNRIQHVTFTYSLPIQALGRETEKEILTYCKRVKTFSLLFCIIMFNMFLGYYIFNLHVSWRNVITLVIETYFTKLARFAHHVVFLVYFFTMYGCISLPLFAVYLISQLKIQIHLLKANLSKLSKKNVNDLNLVNNRKYQSTVKILLKQCVVQHLNIKRLSREYAILGFGADAVIVNPFLRSLALVVFAYFIQTRVQPDADIGIYLLVVDGALLITIYIRHGQLLQDE	Exon A2, D, and E apparently deleted; missing acceptor site and a frameshift in exon A3.	5.091	0.67	4.64	0.7	y	No
TtetOT119NTE	119		NTE	ctg011020	2060430-2066647	+	1137	378	5A	NCTGATCCTCTGCAGACATTAATGACGTTTTTCCGAATTGTATCCGGTCACTTTGCGATGAAAATGATGATGACGATTTCCATTCTCTTTTTTCAAGTCTTCAATGTACTGGGTCTGATTATAGTATTTCATGATGAAAATAGAGATGTTATGAATTACATAACCTCTTTGCTTATACCTCAAATAGCAATATACTCCACTTTTGTGGTGATCAGAGAGTTTACCACAGATAATCTGAATAGAATTCAACACGTTACTTTCACTTATTCACTGCCGATACAGGCTCTTGGGAGAGAAACAGAAAAAGAAATATTGACGTACTGCAGAAAAGTCAAAACTTTCAGTTTATTATTTTGCATAATAATGTTTACTAACATGTTTCTAGGCTACTACATGTTC…	XDPLQTLMTFFRIVSGHFAMKMMMTISILFFQVFNVLGLIIVFHDENRDVMNYITSLLIPQIAIYSTFVVIREFTTDNLNRIQHVTFTYSLPIQALGRETEKEILTYCRKVKTFSLLFCIIMFTNMFLGYYMFNLHVSWLNVITLAIETYFRKLSQVAHHFVFLAYFFTMFGCISLPLFAVYLISQLKIQIHLLKANLSKLSKKNVNDLNLVNNRKYQSTVKILLKQCVVQHLNIKRLFQEYLFSGFGADAIIVNPFLGTLTLVAFAYFFQTRVQPDADIGIYLLIVDGALLIIIYIWHGQLLQDESESIFYAVTDCSWITWNTSNRKIFLMLIMNTVEPIILSAYNLVHINVELLINVTSTGYKILVFFKQLYLRKN	Missing small exon A1.	10.325	0.55	6.046	0.71	y	No
TtetOT120PSE	120		PSE	ctg011020	2081825-2087592	+	710	236	5A	NCTGATCCTCTGCAGACATTAATGACGTTTTTCCGAAGTGTATCCGATCATTTTGCGATGAAAATAATGATGACGATTTCAATTCTCTTTTTTTAAGTCTTCAATGTACTGGGTATGATTATAGTATTTCATGATGAAAATAGACAAGTTATGAATTACATAACCTCTTTGCATATACCTCAAATAGGAATATACTCCACGTTTGTGGTGATCCGAGAGTTTACCACAGAAAAACGGAATGGAATTCAACACGTTACTTTCACTTATTCACTACCGATACAGGCTCTTGGGAGAGAAATAGAAAAAGAAATATTAACGTACTGCAAAAGAGTCAAAACTATTAGTTTATTATTTGGCACAATAATGTTGACTAACATGTTTCTAGGCTACTACATGTTC…	XDPLQTLMTFFRSVSDHFAMKIMMTISILFF*VFNVLGMIIVFHDENRQVMNYITSLHIPQIGIYSTFVVIREFTTEKRNGIQHVTFTYSLPIQALGREIEKEILTYCKRVKTISLLFGTIMLTNMFLGYYMFNLHVSWLNVITLVIETYFRKLSQFAHHFVILVYFFTMYGCISLPLFVVYMISQLKIQIHLLTANLSKLSKKNVNDLNLVNNKKYQSTVKILLKQCVVQHLNIK	Stop codon in exon A2; missing donor site in exon A3; exons B, C, and D apparently deleted; exon E truncated at 5' end by 6bp; missing exon A1.	20.863	0.38	5.499	0.67	y	No
TtetOT121NTE	121		NTE	ctg002000	19613-35190	+	1143	380	5A	NTTGATCCTCTGCAGACATTAATGACGTTTTTCCGAAGTGTATCCGATCATTTTGCGATGAAAATAATGATGACGATTTCAATTCTCTTTTTTCAAGTCTTCAATGTACTGGGTATGATTATAGTATTTCATGATGAAAATAGAGATGTTATGAATTACTTAGCCTCTTTGCTTATACCTCAAATAGGAATATACTCCACATTTGTGGTGATCAGAGAGTTTACCACAGATAAACTGAATAGAATTCAACACGTTACTTTCACTTATTCACTACCGATACAGGCTCTTGGGAGAGAAACAGAAAAAGAAATATTGACGTACTGCAAAAGAGTCAAAACTATTAGTTTATTATTTGGCACAATAATGTTTACTAACATGTTTCTAGGCTACTACATGTTC…	XDPLQTLMTFFRSVSDHFAMKIMMTISILFFQVFNVLGMIIVFHDENRDVMNYLASLLIPQIGIYSTFVVIREFTTDKLNRIQHVTFTYSLPIQALGRETEKEILTYCKRVKTISLLFGTIMFTNMFLGYYMFNLHLSWVNVVTLVIETYFRKLSQFAHHIVILVYFFTMYGCISLPLFAVYLISQLKIQIHLLKANLSKLSKKNVNDLNLVNNKKYQSTVKILLKQCVVQHLNIKRLSREYSILGFVADAVIVIPFLGTLTLVAYVYFFQTRVQSDADMGVYLLIVDGVLVVIIYIWHGQHLQDESESIFYAVTDCSWITWNTSNRKIFLMMIMHTVEPIIFSAYNLVHVNVELLINVTTTGYKILVFFKQLYLRKSEN	Missing small exon A1.	18.996	0.54	5.029	0.72	y	No
