# Supplementary material for: Learning the Structural Diversity of Olfactory Receptors: A Genomic Case Study in Two Longhorn Beetles (Cerambycidae: Lamiinae)
Source: Insects. 2026 Jun 4;17(6):587. doi: 10.3390/insects17060587 (PMC13299372; doi:10.3390/insects17060587)
Supplement: Supplementary file 1 [file insects-17-00587-s001.zip › SupplementaryTable_S2.xlsx]

## Sheet: Sheet1
Gene	Length	Comparison Paralog	Missing amino acids	% Completeness	Notes
TtetOR12NTE	385	TtetOR15	4	0.989717
TtetOR16NTE	384	TtetOR19	1	0.997403
TtetOR17NTE	381	TtetOR19	1	0.997382
TtetOR18NTE	381	TtetOR19	1	0.997382
TtetOR40NTE	401	TtetOR38	1	0.997512
TtetOR41NTE	401	TtetOR43	1	0.997512
TtetOR42NTE	402	TtetOR43	1	0.997519
TtetOR44NTE	401	TtetOR38	1	0.997512
TtetOR47NTE	404	TtetOR45	1	0.997531
TtetOR51NTE	401	TtetOR39	1	0.997512
TtetOR52NTE	402	TtetOR39	1	0.997519
TtetOR53CTE	374	TtetOR54	23	0.942065	Missing TM7
TtetOR55NTE	400	TtetOR56	Est. 1-5	0.987654	Missing novel short first exon of uncertain length
TtetOR66NTE	402	TtetOR65	Est. 1-5	0.987715	Missing novel short first exon of uncertain length
TtetOR67NTE	394	TtetOR65	Est. 1-5	0.987469	Missing novel short first exon of uncertain length
TtetOR95NTE	388	TtetOR98	19	0.953317
TtetOR100NTE	373	NA	Est. 20-25	0.937186	First exon has yet to be recovered from any cerambycid OR in this lineage.
TtetOR101NTE	373	NA	Est. 20-25	0.937186	First exon has yet to be recovered from any cerambycid OR in this lineage.
TtetOR102NTE	379	NA	Est. 20-25	0.938119	First exon has yet to be recovered from any cerambycid OR in this lineage.
TtetOR103NC	345	AglaOR117	19	0.947802
TtetOR104NTE	304	AglaOR126	78	0.795812	Missing TM1 and TM2
TtetOR105NTE	365	AglaOR127	18	0.953003
TtetOR106NC	290	AglaOR127	82	0.77957	Missing TM7
TtetOR107NTE	363	AglaOR127	18	0.952756
TtetOR109NTE	359	AglaOR127	18	0.952255
TtetOR111NTE	359	AglaOR127	18	0.952255
TtetOR112NTE	380	AglaOR126	17	0.957179
TtetOR113NTE	378	AglaOR126	17	0.956962
TtetOR114NTE	382	AglaOR126	17	0.957393
TtetOR116NTE	380	AglaOR126	17	0.957179
TtetOR117NTE	380	AglaOR126	17	0.957179
TtetOR119NTE	378	AglaOR126	17	0.956962
TtetOR121NTE	380	AglaOR126	17	0.957179
AglaOR5INT	366	AglaOR3	35	0.912718	Missing TM6
AglaOR18NTE	388	AglaOR19	3	0.992327
AglaOR24CTE	282	AglaOR25	106	0.726804	Missing TM6 and TM7
AglaOR26NC	113	AglaOR25	276	0.290488	Missing most TMs
AglaOR27CTE	379	AglaOR25	10	0.974293	Missing small part of TM7
AglaOR39NTE	94	AglaOR38	293	0.242894	Missing most TMs
AglaOR41NI	106	AglaOR42	295	0.264339	Missing most TMs
AglaOR46NTE	401	AglaOR47	2	0.995037
AglaOR49NTE	397	AglaOR50	Est. 1-5	0.987562	Missing novel short first exon of uncertain length
AglaOR57CTE	368	AglaOR58	16	0.958333	Missing TM7
AglaOR61NTE	321	AglaOR60	63	0.835938	Missing TM1
AglaOR63CTE	368	AglaOR62	16	0.958333	Missing TM7
AglaOR80CTE	343	AglaOR82	16	0.955432	Missing TM7
AglaOR81CTE	344	AglaOR82	16	0.955556	Missing TM7
AglaOR91CTE	343	AglaOR90	16	0.955432	Missing TM7
AglaOR92NTE	324	AglaOR93	36	0.9	Missing TM1
AglaOR96NTE	155	AglaOR97	200	0.43662	Missing TM1-4
AglaOR98CTE	289	AglaOR97	70	0.805014	Missing TM7
AglaOR105NTE	370	NA	Est. 20-25	0.936709	First exon has yet to be recovered from any cerambycid OR in this lineage.
AglaOR107CTE	374	AglaOR110	17	0.956522	Missing TM7
AglaOR108INT	322	AglaOR110	64	0.834197	Missing TM1
AglaOR109INT	353	AglaOR110	34	0.912145	Missing TM6
AglaOR112INT	354	AglaOR113	34	0.912371	Missing TM6
AglaOR114INT	188	AglaOR113	201	0.48329	Missing TM3-6
AglaOR115CTE	319	AglaOR113	69	0.822165	Missing TM7
AglaOR121NTE	361	AglaOR120	19	0.95
AglaOR128NTE	354	AglaOR127	22	0.941489
AglaOR129NTE	298	AglaOR127	79	0.790451	Missing TM1 and TM2
AglaOR131NTE	254	AglaOR127	135	0.652956	Missing TM1-3
AglaOR132NTE	371	AglaOR127	18	0.953728
AglaOR133NTE	371	AglaOR127	18	0.953728
